# Supplementary material for: Evolution of Plant Genome Size and Composition
Source: Genomics Proteomics Bioinformatics. 2024 Nov 5;22(5):qzae078. doi: 10.1093/gpbjnl/qzae078 (PMC11630846; doi:10.1093/gpbjnl/qzae078)
Supplement: qzae078_Supplementary_Data [file qzae078_supplementary_data.zip › Table S1.xlsx]

## Sheet: Sheet1
Table S1 Summary of 234 representative plant genomes information
Species name	Data link	Publication	Assembly	Taxonomy	Classification	Phylum	Class	Order	Family	SeqPlatform#	EstimatedGenomeSizeMb	ChromosomeLevel	ChromNo.	GenomeLenMb	GenomeSeqNo.	GenomeN50Mb	GenomeGC%	Repeat%	GeneNo.	GeneTotalLenMb	GeneAvgBp	GeneMinBp	GeneMedianBp	GeneMaxBp	GeneGC%	GeneUniqLenMb	GeneRatio%	GeneDensityKb	IntronNo.	IntronTotalLenMb	IntronAvgBp	IntronMinBp	IntronMedianBp	IntronMaxBp	IntronGC%	IntronUniqLenMb	IntronRatio%	CDSNo.	CDSTotalLenMb	CDSAvgBp	CDSMinBp	CDSMedianBp	CDSMaxBp	CDSGC%	CDSUniqLenMb	CDSRatio%	IntronGeneNo.	IntronGeneRatio%	IsoformGeneNo.
Passiflora edulis	https://ftp.cngb.org/pub/CNSA/data3/CNP0001287/CNS0275691/CNA0017758/	Ma D, Dong S, Zhang S, Wei X, Xie Q, Ding Q, Xia R, Zhang X. Chromosome-level reference genome assembly provides insights into aroma biosynthesis in passion fruit (Passiflora edulis). Mol Ecol Resour. 2021 Apr;21(3):955-968. doi: 10.1111/1755-0998.13310. Epub 2020 Dec 28. PMID: 33325619.	CNA0017758	78168	Dicotyledon	Streptophyta	Magnoliopsida	Malpighiales	Passifloraceae	3	1270	yes	9	1280.24	10	117.375	42.82	86.61	39294	143.475	3651	36	2418	215799	42.43	139.22	10.8743	0.030693	230897	70.19	304	4	95	56171	38.47	69.52	5.4301	267223	61.57	230	1	122	5984	47.42	61.42	4.7979	34930	88.894	0
Chlamydomonas reinhardtii	https://ftp.ncbi.nlm.nih.gov/genomes/all/GCF/000/002/595/GCF_000002595.2_Chlamydomonas_reinhardtii_v5.5/	Merchant SS, Prochnik SE, Vallon O, Harris EH, Karpowicz SJ, Witman GB, Terry A, Salamov A, Fritz-Laylin LK, Maréchal-Drouard L, Marshall WF, Qu LH, Nelson DR, Sanderfoot AA, Spalding MH, Kapitonov VV, Ren Q, Ferris P, Lindquist E, Shapiro H, Lucas SM, Grimwood J, Schmutz J, Cardol P, Cerutti H, Chanfreau G, Chen CL, Cognat V, Croft MT, Dent R, Dutcher S, Fernández E, Fukuzawa H, González-Ballest…	GCF_000002595.2	3055	Chlorophyte	Chlorophyta	Chlorophyceae	Chlamydomonadales	Chlamydomonadaceae	1	120	yes	17	111.098	53	0.0553	64.08	16.7	17742	94.7465	5340	286	4299	108752	64.56	94.55	85.1076	0.159696	137236	37.4	272	38	228	82837	61.99	36.99	33.2933	151264	39.48	261	3	133	12274	70.25	39.16	35.2452	16721	94.2453	1531
Volvox carteri	https://ftp.ncbi.nlm.nih.gov/genomes/all/GCF/000/143/455/GCF_000143455.1_v1.0/	Prochnik SE, Umen J, Nedelcu AM, Hallmann A, Miller SM, Nishii I, Ferris P, Kuo A, Mitros T, Fritz-Laylin LK, Hellsten U, Chapman J, Simakov O, Rensing SA, Terry A, Pangilinan J, Kapitonov V, Jurka J, Salamov A, Shapiro H, Schmutz J, Grimwood J, Lindquist E, Lucas S, Grigoriev IV, Schmitt R, Kirk D, Rokhsar DS. Genomic analysis of organismal complexity in the multicellular green alga Volvox carte…	GCF_000143455.1	3067	Chlorophyte	Chlorophyta	Chlorophyceae	Chlamydomonadales	Volvocaceae	1	138	no	14	137.684	1251	0.0065	55.99	NA	14437	76.8982	5326	150	3854	96352	57.51	76.87	55.8334	0.104856	101921	49.89	490	9	358	37235	54.89	49.89	36.2346	115514	24.65	213	2	136	9746	62.98	24.64	17.8979	13346	92.443	1
Calohypnum plumiforme	https://download.cncb.ac.cn/gwh/Plants/Insomniella_plumaeforme_HP_MOSS_v5_GWHAMMO00000000/	Mao L, Kawaide H, Higuchi T, Chen M, Miyamoto K, Hirata Y, Kimura H, Miyazaki S, Teruya M, Fujiwara K, Tomita K, Yamane H, Hayashi KI, Nojiri H, Jia L, Qiu J, Ye C, Timko MP, Fan L, Okada K. Genomic evidence for convergent evolution of gene clusters for momilactone biosynthesis in land plants. Proc Natl Acad Sci U S A. 2020 Jun 2;117(22):12472-12480. doi: 10.1073/pnas.1914373117. Epub 2020 May 14…	GWHAMMO00000000	98943	Bryophyte	Streptophyta	Bryopsida	Hypnales	Hypnaceae	3	434	no	11	334.997	1035	0.1318	35.52	49.17	30237	89.1259	2948	150	1880	77238	41.69	89.13	26.605	0.090261	111936	57.38	513	21	277	74921	36.91	57.38	17.1282	142173	31.75	223	3	136	8368	50.29	31.75	9.4768	23743	78.523	0
Chromochloris zofingiensis	http://genomes.mcdb.ucla.edu/Chromochloris/	Roth MS, Cokus SJ, Gallaher SD, Walter A, Lopez D, Erickson E, Endelman B, Westcott D, Larabell CA, Merchant SS, Pellegrini M, Niyogi KK. Chromosome-level genome assembly and transcriptome of the green alga Chromochloris zofingiensis illuminates astaxanthin production. Proc Natl Acad Sci U S A. 2017 May 23;114(21):E4296-E4305. doi: 10.1073/pnas.1619928114. Epub 2017 May 8. PMID: 28484037; PMCID: …	ChrZofV5	31302	Chlorophyte	Chlorophyta	Chlorophyceae	Sphaeropleales	Chromochloridaceae	3	58	yes	19	60.3632	220	0.0077	50.51	6	15369	38.36	2496	62	1857	68407	51.21	38.35	63.5393	0.254609	60579	16.16	267	42	260	2899	48.47	16.16	26.7679	75948	22.2	292	3	194	10221	53.2	22.2	36.7807	12571	81.7945	0
Chlorella sorokiniana	https://ftp.ncbi.nlm.nih.gov/genomes/all/GCA/002/245/835/GCA_002245835.2_Chlorella_sorokiniana_2.0/	Arriola MB, Velmurugan N, Zhang Y, Plunkett MH, Hondzo H, Barney BM. Genome sequences of Chlorella sorokiniana UTEX 1602 and Micractinium conductrix SAG 241.80: implications to maltose excretion by a green alga. Plant J. 2018 Feb;93(3):566-586. doi: 10.1111/tpj.13789. Epub 2018 Jan 10. PMID: 29178410.	GCA_002245835.2	3076	Chlorophyte	Chlorophyta	Trebouxiophyceae	Chlorellales	Chlorellaceae	3	60	yes	NA	59.5662	159	0.0146	63.95	NA	9526	49.795	5227	366	3846	79942	64.36	49.78	83.577	0.159923	130117	29.83	229	37	181	6652	62.27	29.58	49.6547	134533	18.17	135	3	97	3234	68.1	18.11	30.3957	9461	99.3177	760
Ostreococcus lucimarinus	https://ftp.ncbi.nlm.nih.gov/genomes/all/GCF/000/092/065/GCF_000092065.1_ASM9206v1/	Palenik B, Grimwood J, Aerts A, Rouzé P, Salamov A, Putnam N, Dupont C, Jorgensen R, Derelle E, Rombauts S, Zhou K, Otillar R, Merchant SS, Podell S, Gaasterland T, Napoli C, Gendler K, Manuell A, Tai V, Vallon O, Piganeau G, Jancek S, Heijde M, Jabbari K, Bowler C, Lohr M, Robbens S, Werner G, Dubchak I, Pazour GJ, Ren Q, Paulsen I, Delwiche C, Schmutz J, Rokhsar D, Van de Peer Y, Moreau H, Grig…	GCF_000092065.1	242159	Chlorophyte	Chlorophyta	Mamiellophyceae	Mamiellales	Bathycoccaceae	1	13.2	yes	21	13.2049	21	0.6136	60.44	NA	7640	9.9449	1302	150	1038	54582	59.25	9.94	75.2786	0.578574	2228	0.39	175	1	110	5602	62.72	0.39	2.9477	9791	9.24	944	1	741	54582	59	9.24	69.9833	1572	20.5759	0
Caulerpa lentillifera	https://marinegenomics.oist.jp/umibudo/viewer/download?project_id=55	Arimoto A, Nishitsuji K, Higa Y, Arakaki N, Hisata K, Shinzato C, Satoh N, Shoguchi E. A siphonous macroalgal genome suggests convergent functions of homeobox genes in algae and land plants. DNA Res. 2019 Apr 1;26(2):183-192. doi: 10.1093/dnares/dsz002. PMID: 30918953; PMCID: PMC6476727.	v1.1	148947	Chlorophyte	Chlorophyta	Ulvophyceae	Bryopsidales	Caulerpaceae	3	26	no	NA	28.7784	423	0.0003	40.38	6.7	9311	22.296	2395	138	1868	51709	40.29	22.07	76.7008	0.323541	32798	3.26	100	26	48	26749	37.75	3.26	11.3208	40761	14.35	352	3	184	14140	41.65	14.19	49.3066	7800	83.7719	408
Chlorella protothecoides	https://ftp.ncbi.nlm.nih.gov/genomes/all/GCF/000/733/215/GCF_000733215.1_ASM73321v1/	Gao C, Wang Y, Shen Y, Yan D, He X, Dai J, Wu Q. Oil accumulation mechanisms of the oleaginous microalga Chlorella protothecoides revealed through its genome, transcriptomes, and proteomes. BMC Genomics. 2014 Jul 10;15(1):582. doi: 10.1186/1471-2164-15-582. PMID: 25012212; PMCID: PMC4111847.	GCF_000733215.1	3075	Chlorophyte	Chlorophyta	Trebouxiophyceae	Chlorellales	Chlorellaceae	2	27.6	no	6	22.9246	374	0.002	63.54	6.1	7016	16.4726	2348	150	1748	66181	65.66	16.31	71.1334	0.306046	33109	8.15	246	13	185	14857	62.99	8.12	35.433	40123	8.32	207	2	149	4535	68.05	8.24	35.9516	6224	88.7115	4
Bathycoccus prasinos	https://ftp.ncbi.nlm.nih.gov/genomes/all/GCF/002/220/235/GCF_002220235.1_ASM222023v1/	Moreau H, Verhelst B, Couloux A, Derelle E, Rombauts S, Grimsley N, Van Bel M, Poulain J, Katinka M, Hohmann-Marriott MF, Piganeau G, Rouzé P, Da Silva C, Wincker P, Van de Peer Y, Vandepoele K. Gene functionalities and genome structure in Bathycoccus prasinos reflect cellular specializations at the base of the green lineage. Genome Biol. 2012 Aug 24;13(8):R74. doi: 10.1186/gb-2012-13-8-r74. PMID…	GCF_002220235.1	41875	Chlorophyte	Chlorophyta	Mamiellophyceae	Mamiellales	Bathycoccaceae	1	15	yes	19	15.0743	21	0.7416	48.03	NA	7967	12.6443	1587	71	1266	48933	49.43	12.64	83.8792	0.528515	1505	0.25	163	30	131	3744	41.4	0.25	1.6262	9405	12.37	1316	3	1050	48933	49.6	12.37	82.0774	1160	14.5601	0
Coccomyxa subellipsoidea	https://ftp.ncbi.nlm.nih.gov/genomes/all/GCF/000/258/705/GCF_000258705.1_Coccomyxa_subellipsoidae_v2.0/	Blanc G, Agarkova I, Grimwood J, Kuo A, Brueggeman A, Dunigan DD, Gurnon J, Ladunga I, Lindquist E, Lucas S, Pangilinan J, Pröschold T, Salamov A, Schmutz J, Weeks D, Yamada T, Lomsadze A, Borodovsky M, Claverie JM, Grigoriev IV, Van Etten JL. The genome of the polar eukaryotic microalga Coccomyxa subellipsoidea reveals traits of cold adaptation. Genome Biol. 2012 May 25;13(5):R39. doi: 10.1186/g…	GCF_000258705.1	248742	Chlorophyte	Chlorophyta	Trebouxiophyceae	incertae sedis	Coccomyxaceae	1	49	no	20	48.8266	29	1.4348	52.95	7.2	9915	34.4854	3478	70	2620	83961	53.77	34.42	70.4983	0.203065	70505	19.97	283	11	245	16805	49.55	19.94	40.837	79185	12.56	159	1	144	3480	61.38	12.56	25.7269	9426	95.0681	5
Chloropicon primus	https://ftp.ncbi.nlm.nih.gov/genomes/all/GCA/023/205/875/GCA_023205875.1_ASM2320587v1/	Lemieux C, Turmel M, Otis C, Pombert JF. A streamlined and predominantly diploid genome in the tiny marine green alga Chloropicon primus. Nat Commun. 2019 Sep 6;10(1):4061. doi: 10.1038/s41467-019-12014-x. PMID: 31492891; PMCID: PMC6731263.	GCA_023205875.1	1764295	Chlorophyte	Chlorophyta	Chloropicophyceae	Chloropicales	Chloropicaceae	3	17	yes	20	17.5842	20	0.7673	57.44	4	8683	13.7483	1583	72	1256	47193	58.59	13.75	78.1858	0.493797	4665	0.71	151	18	123	1012	54.36	0.71	4.0133	13292	13.01	979	3	618	47193	58.84	13.01	74.0055	3219	37.0724	0
Medicago sativa	https://figshare.com/articles/dataset/genome_fasta_sequence_and_annotation_files/12327602	Chen H, Zeng Y, Yang Y, Huang L, Tang B, Zhang H, Hao F, Liu W, Li Y, Liu Y, Zhang X, Zhang R, Zhang Y, Li Y, Wang K, He H, Wang Z, Fan G, Yang H, Bao A, Shang Z, Chen J, Wang W, Qiu Q. Allele-aware chromosome-level genome assembly and efficient transgene-free genome editing for the autotetraploid cultivated alfalfa. Nat Commun. 2020 May 19;11(1):2494. doi: 10.1038/s41467-020-16338-x. PMID: 32427…	Medicago sativa	3879	Dicotyledon	Streptophyta	Magnoliopsida	Fabales	Fabaceae	3	3150	yes	32	3157.51	9821	0.0217	34.24	55	164632	472.168	2868	150	2015	229932	35.71	472.17	14.9538	0.05214	616055	279.44	454	21	200	227643	31.86	279.44	8.85	780687	192.73	247	1	137	7926	41.28	192.73	6.1038	126837	77.0427	0
Micromonas commoda	https://ftp.ncbi.nlm.nih.gov/genomes/all/GCF/000/090/985/GCF_000090985.2_ASM9098v2/	Worden AZ, Lee JH, Mock T, Rouzé P, Simmons MP, Aerts AL, Allen AE, Cuvelier ML, Derelle E, Everett MV, Foulon E, Grimwood J, Gundlach H, Henrissat B, Napoli C, McDonald SM, Parker MS, Rombauts S, Salamov A, Von Dassow P, Badger JH, Coutinho PM, Demir E, Dubchak I, Gentemann C, Eikrem W, Gready JE, John U, Lanier W, Lindquist EA, Lucas S, Mayer KF, Moreau H, Not F, Otillar R, Panaud O, Pangilinan…	GCF_000090985.2	296587	Chlorophyte	Chlorophyta	Mamiellophyceae	Mamiellales	Mamiellaceae	1	20.9	yes	17	21.1093	19	1.1606	63.82	NA	10125	16.2347	1603	71	1253	42450	64.83	16.14	76.4491	0.479646	5534	0.87	157	1	124	5460	62.65	0.87	4.1156	15552	14.71	946	1	648	42450	65.33	14.68	69.5536	3604	35.5951	30
Solanum tuberosum	http://spuddb.uga.edu/rh_potato_download.shtml	Zhou Q, Tang D, Huang W, Yang Z, Zhang Y, Hamilton JP, Visser RGF, Bachem CWB, Robin Buell C, Zhang Z, Zhang C, Huang S. Haplotype-resolved genome analyses of a heterozygous diploid potato. Nat Genet. 2020 Oct;52(10):1018-1023. doi: 10.1038/s41588-020-0699-x. Epub 2020 Sep 28. PMID: 32989320; PMCID: PMC7527274.	RH89-039-16_potato.v3	4113	Dicotyledon	Streptophyta	Magnoliopsida	Solanales	Solanaceae	3	1672	yes	24	1673.56	3024	0.016	35.32	NA	76394	315.429	4129	150	1990	353355	36.11	315.42	18.847	0.045648	270665	232.9	860	21	257	341047	34.1	232.89	13.916	347059	82.53	238	3	136	7929	41.79	82.53	4.9313	53531	70.0723	0
Tetrabaena socialis	https://ftp.ncbi.nlm.nih.gov/genomes/all/GCA/002/891/735/GCA_002891735.1_TetSoc1/	Featherston J, Arakaki Y, Hanschen ER, Ferris PJ, Michod RE, Olson BJSC, Nozaki H, Durand PM. The 4-Celled Tetrabaena socialis Nuclear Genome Reveals the Essential Components for Genetic Control of Cell Number at the Origin of Multicellularity in the Volvocine Lineage. Mol Biol Evol. 2018 Apr 1;35(4):855-870. doi: 10.1093/molbev/msx332. Erratum in: Mol Biol Evol. 2018 Jul 1;35(7):1821. PMID: 2929…	GCA_002891735.1	47790	Chlorophyte	Chlorophyta	Chlorophyceae	Chlamydomonadales	Tetrabaenaceae	2	120	no	NA	135.78	5856	0.002	66.04	20	14296	60.4551	4229	33	2708	57233	67.17	57.88	42.6282	0.105288	67027	41.96	626	10	321	16054	65.82	40.15	29.569	80967	17.42	215	1	129	8829	69.61	17.17	12.6465	12812	89.6195	0
Ceratopteris richardii	https://ftp.ncbi.nlm.nih.gov/genomes/all/GCA/020/310/875/GCA_020310875.1_C.richardii_v2/	Marchant DB, Sessa EB, Wolf PG, Heo K, Barbazuk WB, Soltis PS, Soltis DE. The C-Fern (Ceratopteris richardii) genome: insights into plant genome evolution with the first partial homosporous fern genome assembly. Sci Rep. 2019 Dec 3;9(1):18181. doi: 10.1038/s41598-019-53968-8. PMID: 31796775; PMCID: PMC6890710.	GCA_020310875.1	49495	Fern	Streptophyta	Polypodiopsida	Polypodiales	Pteridaceae	3	11250	no	39	7462.46	6172	0.0495	38.64	42	36816	512.231	13913	96	2762	522927	39.03	507.48	6.8004	0.004933	140227	515.88	3679	21	155	119304	38.33	444.43	5.9555	181515	56.61	312	1	146	29895	45.05	41.94	0.5621	26097	70.8849	15127
Ceratodon purpureus	https://ftp.ncbi.nlm.nih.gov/genomes/all/GCA/014/871/385/GCA_014871385.1_CpurpureusR40_1_0/	Sarah B. Carey, Jerry Jenkins, John T. Lovell, Florian Maumus, Avinash Sreedasyam, Adam C. Payton, Shenqiang Shu, George P. Tiley, Noe Fernandez-Pozo, Kerrie Barry, Cindy Chen, Mei Wang, Anna Lipzen, Chris Daum, Christopher A. Saski, Jordan C. McBreen, Roth E. Conrad, Leslie M. Kollar, Sanna Olsson, Sanna Huttunen, Jacob B. Landis, J. Gordon Burleigh, Norman J. Wickett, Matthew G. Johnson, Stefan…	GCA_014871385.1	3225	Bryophyte	Streptophyta	Bryopsida	Pseudoditrichales	Ditrichaceae	3	358	yes	13	362.511	151	0.0418	42.54	NA	31482	78.3494	2489	93	1929	36364	44.89	77.32	21.3289	0.086844	115798	30.82	266	20	208	10183	39.27	29.78	8.2157	144830	35.77	247	1	146	28563	50.17	34.34	9.4726	22220	70.58	3899
Marchantia polymorpha	https://data.jgi.doe.gov/refine-download/phytozome?organism=Mpolymorpha&expanded=320	Bowman JL, Kohchi T, Yamato KT, Jenkins J, Shu S, Ishizaki K, Yamaoka S, Nishihama R, Nakamura Y, Berger F, Adam C, Aki SS, Althoff F, Araki T, Arteaga-Vazquez MA, Balasubrmanian S, Barry K, Bauer D, Boehm CR, Briginshaw L, Caballero-Perez J, Catarino B, Chen F, Chiyoda S, Chovatia M, Davies KM, Delmans M, Demura T, Dierschke T, Dolan L, Dorantes-Acosta AE, Eklund DM, Florent SN, Flores-Sandoval …	Mpolymorpha_320_v3.1	3197	Bryophyte	Streptophyta	Marchantiopsida	Marchantiales	Marchantiaceae	3	280	no	9	225.761	2957	0.004	41.96	22	19287	72.3897	3753	114	2880	57194	46.31	71.71	31.7631	0.085431	75016	26.7	356	1	231	19489	41.41	25.66	11.3672	95233	24.08	253	1	138	14306	50.92	23.5	10.4087	12925	67.0141	3031
Gossypium herbaceum	https://www.cottongen.org/species/Gossypium_herbaceum/A1_WHU	Huang G, Wu Z, Percy RG, Bai M, Li Y, Frelichowski JE, Hu J, Wang K, Yu JZ, Zhu Y. Genome sequence of Gossypium herbaceum and genome updates of Gossypium arboreum and Gossypium hirsutum provide insights into cotton A-genome evolution. Nat Genet. 2020 May;52(5):516-524. doi: 10.1038/s41588-020-0607-4. Epub 2020 Apr 13. PMID: 32284579; PMCID: PMC7203013.	Gherbaceum_A1-0076_WHUv3.0rc	34274	Dicotyledon	Streptophyta	Magnoliopsida	Malvales	Malvaceae	3	1560	yes	13	1556.09	732	0.0703	35.01	79.71	43952	119.601	2721	87	1736	170652	37.09	119.6	7.686	0.028245	164316	68.62	418	21	148	167965	32.44	68.62	4.4099	208268	50.98	245	1	134	12239	43.34	50.98	3.2761	32452	73.8351	0
Gonium pectorale	https://ftp.ncbi.nlm.nih.gov/genomes/all/GCA/001/584/585/GCA_001584585.1_ASM158458v1/	Hanschen ER, Marriage TN, Ferris PJ, Hamaji T, Toyoda A, Fujiyama A, Neme R, Noguchi H, Minakuchi Y, Suzuki M, Kawai-Toyooka H, Smith DR, Sparks H, Anderson J, Bakarić R, Luria V, Karger A, Kirschner MW, Durand PM, Michod RE, Nozaki H, Olson BJ. The Gonium pectorale genome demonstrates co-option of cell cycle regulation during the evolution of multicellularity. Nat Commun. 2016 Apr 22;7:11370. do…	GCA_001584585.1	33097	Chlorophyte	Chlorophyta	Chlorophyceae	Chlamydomonadales	Volvocaceae	2	149	no	NA	148.806	2373	0.0059	64.53	NA	16290	65.0443	3993	201	3049	43816	66.83	65.04	43.7108	0.109471	100177	40.54	405	37	310	15256	64.78	40.54	27.2468	116467	24.45	210	3	138	5636	69.96	24.45	16.4319	15031	92.2713	0
Chara braunii	https://ftp.ncbi.nlm.nih.gov/genomes/all/GCA/003/427/395/GCA_003427395.1_Cbr_1.0/	Nishiyama T, Sakayama H, de Vries J, Buschmann H, Saint-Marcoux D, Ullrich KK, Haas FB, Vanderstraeten L, Becker D, Lang D, Vosolsobě S, Rombauts S, Wilhelmsson PKI, Janitza P, Kern R, Heyl A, Rümpler F, Villalobos LIAC, Clay JM, Skokan R, Toyoda A, Suzuki Y, Kagoshima H, Schijlen E, Tajeshwar N, Catarino B, Hetherington AJ, Saltykova A, Bonnot C, Breuninger H, Symeonidi A, Radhakrishnan GV, Van …	GCA_003427395.1	69332	Charophyte	Streptophyta	Charophyceae	Charales	Characeae	3	2100	no	14	1751.21	11654	0.0021	48.33	61	35424	571.412	16131	70	4225	497517	49.66	570.92	32.6014	0.020228	90907	488.73	5376	42	2016	195737	48.72	482.03	27.5256	114719	68.67	599	3	367	11954	54.54	68.27	3.8987	24724	69.7945	880
Macadamia integrifolia	https://ftp.ncbi.nlm.nih.gov/genomes/all/GCF/013/358/625/GCF_013358625.1_SCU_Mint_v3/	Nock CJ, Baten A, Mauleon R, Langdon KS, Topp B, Hardner C, Furtado A, Henry RJ, King GJ. Chromosome-Scale Assembly and Annotation of the Macadamia Genome (Macadamia integrifolia HAES 741). G3 (Bethesda). 2020 Oct 5;10(10):3497-3504. doi: 10.1534/g3.120.401326. PMID: 32747341; PMCID: PMC7534425.	GCF_013358625.1	60698	Dicotyledon	Streptophyta	Magnoliopsida	Proteales	Proteaceae	3	650	yes	14	744.937	2644	0.0371	39.13	55	38073	278.461	7314	56	3325	259284	39.14	273.85	36.7616	0.051109	151724	241.97	1595	1	302	105831	38.12	194.5	26.11	159088	40.7	256	1	133	8025	44.37	38.75	5.2024	24396	64.0769	8853
Micractinium conductrix	https://ftp.ncbi.nlm.nih.gov/genomes/all/GCA/002/245/815/GCA_002245815.2_ASM224581v2/	Arriola MB, Velmurugan N, Zhang Y, Plunkett MH, Hondzo H, Barney BM. Genome sequences of Chlorella sorokiniana UTEX 1602 and Micractinium conductrix SAG 241.80: implications to maltose excretion by a green alga. Plant J. 2018 Feb;93(3):566-586. doi: 10.1111/tpj.13789. Epub 2018 Jan 10. PMID: 29178410.	GCA_002245815.2	554055	Chlorophyte	Chlorophyta	Trebouxiophyceae	Chlorellales	Chlorellaceae	3	61	yes	NA	61.0189	300	0.0198	67.2	NA	9217	48.3969	5251	356	3973	43152	68.06	48.38	79.2903	0.151052	119546	29.22	244	37	198	8807	67.54	28.98	47.4955	124274	17.65	142	3	102	3978	69.32	17.55	28.7656	9149	99.2622	754
Micromonas pusilla	https://ftp.ncbi.nlm.nih.gov/genomes/all/GCF/000/151/265/GCF_000151265.2_Micromonas_pusilla_CCMP1545_v2.0/	Worden AZ, Lee JH, Mock T, Rouzé P, Simmons MP, Aerts AL, Allen AE, Cuvelier ML, Derelle E, Everett MV, Foulon E, Grimwood J, Gundlach H, Henrissat B, Napoli C, McDonald SM, Parker MS, Rombauts S, Salamov A, Von Dassow P, Badger JH, Coutinho PM, Demir E, Dubchak I, Gentemann C, Eikrem W, Gready JE, John U, Lanier W, Lindquist EA, Lucas S, Mayer KF, Moreau H, Not F, Otillar R, Panaud O, Pangilinan…	GCF_000151265.2	38833	Chlorophyte	Chlorophyta	Mamiellophyceae	Mamiellales	Mamiellaceae	1	21.9	yes	21	21.9583	21	0.9523	65.94	NA	10248	16.3009	1591	150	1269	27594	66.49	16.23	73.9096	0.466704	9309	1.71	184	1	161	6482	63.06	1.71	7.8002	19214	13.82	719	1	465	23781	67.41	13.81	62.8703	5194	50.6831	4
Raphidocelis subcapitata	https://ftp.ncbi.nlm.nih.gov/genomes/all/GCA/003/203/535/GCA_003203535.1_Rsub_1.0/	Suzuki S, Yamaguchi H, Nakajima N, Kawachi M. Raphidocelis subcapitata (=Pseudokirchneriella subcapitata) provides an insight into genome evolution and environmental adaptations in the Sphaeropleales. Sci Rep. 2018 May 23;8(1):8058. doi: 10.1038/s41598-018-26331-6. PMID: 29795299; PMCID: PMC5966456.	GCA_003203535.1	307507	Chlorophyte	Chlorophyta	Chlorophyceae	Sphaeropleales	Selenastraceae	2	47	no	NA	51.1627	300	0.0979	71.62	12.45	13429	39.881	2970	71	2355	41552	72.35	39.88	77.9489	0.262476	76178	17.35	228	20	203	35784	69.29	17.35	33.9074	89561	22.53	252	3	141	6462	74.62	22.53	44.0388	12695	94.5342	0
Mesostigma viride	https://ftp.cngb.org/pub/CNSA/data1/CNP0000228/CNS0021438/CNA0002352/	Wang S, Li L, Li H, Sahu SK, Wang H, Xu Y, Xian W, Song B, Liang H, Cheng S, Chang Y, Song Y, Çebi Z, Wittek S, Reder T, Peterson M, Yang H, Wang J, Melkonian B, Van de Peer Y, Xu X, Wong GK, Melkonian M, Liu H, Liu X. Genomes of early-diverging streptophyte algae shed light on plant terrestrialization. Nat Plants. 2020 Feb;6(2):95-106. doi: 10.1038/s41477-019-0560-3. Epub 2019 Dec 16. PMID: 3184…	CNA0002352	41882	Charophyte	Streptophyta	Mesostigmatophyceae	Mesostigmatales	Mesostigmataceae	2	329	no	5	281.412	6924	0.0103	54.78	38.73	9300	60.0363	6456	6	4919	50240	56.26	59.87	21.2761	0.033048	46351	45.92	991	4	795	30223	53.16	45.81	16.2804	55651	14.12	254	1	137	14386	65.64	14.1	5.0118	8827	94.914	0
Nyssa sinensis	https://ftp.ncbi.nlm.nih.gov/genomes/all/GCA/008/638/375/GCA_008638375.1_ASM863837v1/	Yang X, Kang M, Yang Y, Xiong H, Wang M, Zhang Z, Wang Z, Wu H, Ma T, Liu J, Xi Z. A chromosome-level genome assembly of the Chinese tupelo Nyssa sinensis. Sci Data. 2019 Nov 25;6(1):282. doi: 10.1038/s41597-019-0296-y. PMID: 31767848; PMCID: PMC6877568.	GCA_008638375.1	561372	Dicotyledon	Streptophyta	Magnoliopsida	Cornales	Nyssaceae	3	1000	yes	22	1001.45	294	0.093	35.98	66.4	36241	283.887	7833	107	4407	272247	36.43	282.41	28.2001	0.036189	164991	224.97	1364	20	337	238496	34.83	224.32	22.3998	194510	42.87	220	1	126	6583	44.57	42.86	4.2796	36213	99.9227	0
Quercus lobata	https://ftp.ncbi.nlm.nih.gov/genomes/all/GCF/001/633/185/GCF_001633185.2_ValleyOak3.2/	Sork VL, Fitz-Gibbon ST, Puiu D, Crepeau M, Gugger PF, Sherman R, Stevens K, Langley CH, Pellegrini M, Salzberg SL. First Draft Assembly and Annotation of the Genome of a California Endemic Oak Quercus lobata Née (Fagaceae). G3 (Bethesda). 2016 Nov 8;6(11):3485-3495. doi: 10.1534/g3.116.030411. PMID: 27621377; PMCID: PMC5100847.	GCF_001633185.2	97700	Dicotyledon	Streptophyta	Magnoliopsida	Fagales	Fagaceae	3	725	yes	12	845.947	2002	0.0035	35.38	10.44	45898	227.615	4959	59	3113	159726	35.99	222.92	26.351	0.054256	168678	152.56	904	1	309	153874	33.44	128.63	15.2057	180306	50.18	278	1	142	8047	43.06	48.4	5.7212	29531	64.3405	8393
Ostreococcus tauri	https://ftp.ncbi.nlm.nih.gov/genomes/all/GCF/000/214/015/GCF_000214015.3_version_140606/	Derelle E, Ferraz C, Rombauts S, Rouzé P, Worden AZ, Robbens S, Partensky F, Degroeve S, Echeynié S, Cooke R, Saeys Y, Wuyts J, Jabbari K, Bowler C, Panaud O, Piégu B, Ball SG, Ral JP, Bouget FY, Piganeau G, De Baets B, Picard A, Delseny M, Demaille J, Van de Peer Y, Moreau H. Genome analysis of the smallest free-living eukaryote Ostreococcus tauri unveils many unique features. Proc Natl Acad Sci…	GCF_000214015.3	70448	Chlorophyte	Chlorophyta	Mamiellophyceae	Mamiellales	Bathycoccaceae	1	13	yes	20	13.0328	22	0.5915	59.2	5.3	7833	11.0295	1408	71	1119	33948	58.99	11.03	84.6048	0.601024	2046	0.29	140	17	114	3736	60.51	0.29	2.1921	9812	10.72	1093	2	867	23220	58.97	10.72	82.2665	1391	17.7582	1
Selaginella moellendorffii	https://ftp.ncbi.nlm.nih.gov/genomes/all/GCF/000/143/415/GCF_000143415.4_v1.0/	Banks JA, Nishiyama T, Hasebe M, Bowman JL, Gribskov M, dePamphilis C, Albert VA, Aono N, Aoyama T, Ambrose BA, Ashton NW, Axtell MJ, Barker E, Barker MS, Bennetzen JL, Bonawitz ND, Chapple C, Cheng C, Correa LG, Dacre M, DeBarry J, Dreyer I, Elias M, Engstrom EM, Estelle M, Feng L, Finet C, Floyd SK, Frommer WB, Fujita T, Gramzow L, Gutensohn M, Harholt J, Hattori M, Heyl A, Hirai T, Hiwatashi Y…	GCF_000143415.4	88036	Lycophyte	Streptophyta	Lycopodiopsida	Selaginellales	Selaginellaceae	1	110	no	10	212.315	757	0.0084	45.22	37.5	37888	80.6627	2129	67	1755	123386	49.76	78.26	36.8611	0.178452	185568	19.42	105	1	58	97010	41.67	18.05	8.4998	205966	50.81	247	1	128	18855	53.52	48.47	22.8304	28927	76.3487	7736
Klebsormidium nitens	https://ftp.ncbi.nlm.nih.gov/genomes/all/GCA/000/708/835/GCA_000708835.1_ASM70883v1/	Hori K, Maruyama F, Fujisawa T, Togashi T, Yamamoto N, Seo M, Sato S, Yamada T, Mori H, Tajima N, Moriyama T, Ikeuchi M, Watanabe M, Wada H, Kobayashi K, Saito M, Masuda T, Sasaki-Sekimoto Y, Mashiguchi K, Awai K, Shimojima M, Masuda S, Iwai M, Nobusawa T, Narise T, Kondo S, Saito H, Sato R, Murakawa M, Ihara Y, Oshima-Yamada Y, Ohtaka K, Satoh M, Sonobe K, Ishii M, Ohtani R, Kanamori-Sato M, Hon…	GCA_000708835.1	105231	Charophyte	Streptophyta	Klebsormidiophyceae	Klebsormidiales	Klebsormidiaceae	2	117	no	22	104.21	1814	0.0251	52.42	NA	16270	79.3127	4875	3	4092	39037	53.14	79.25	76.0482	0.156127	94720	47.09	497	5	427	12370	49.3	47.08	45.1805	110215	26.36	239	1	153	12495	60.79	26.36	25.2957	15792	97.0621	87
Vitis amurensis	http://www.grapeworld.cn/am/download.html	Wang Y, Xin H, Fan P, Zhang J, Liu Y, Dong Y, Wang Z, Yang Y, Zhang Q, Ming R, Zhong GY, Li S, Liang Z. The genome of Shanputao (Vitis amurensis) provides a new insight into cold tolerance of grapevine. Plant J. 2021 Mar;105(6):1495-1506. doi: 10.1111/tpj.15127. Epub 2021 Jan 21. PMID: 33300184.	Vitis amurensis	103351	Dicotyledon	Streptophyta	Magnoliopsida	Vitales	Vitaceae	3	607	yes	19	604.565	3053	0.0251	34.37	47.06	32885	190.48	5792	152	3071	119572	36.57	190.48	31.507	0.054394	138008	153.72	1114	21	261	53331	34.41	153.72	25.4273	170893	36.76	215	3	125	8439	45.56	36.76	6.0797	30355	92.3065	0
Cinnamomum kanehirae	https://ftp.ncbi.nlm.nih.gov/genomes/all/GCA/003/546/025/GCA_003546025.1_ASBRC_Ckan_1.0/	Chaw SM, Liu YC, Wu YW, Wang HY, Lin CI, Wu CS, Ke HM, Chang LY, Hsu CY, Yang HT, Sudianto E, Hsu MH, Wu KP, Wang LN, Leebens-Mack JH, Tsai IJ. Stout camphor tree genome fills gaps in understanding of flowering plant genome evolution. Nat Plants. 2019 Jan;5(1):63-73. doi: 10.1038/s41477-018-0337-0. Epub 2019 Jan 9. PMID: 30626928; PMCID: PMC6784883.	GCA_003546025.1	337451	Monocotyledon	Streptophyta	Magnoliopsida	Laurales	Lauraceae	3	823.7	yes	12	730.416	2150	0.0146	38.34	47.87	27885	235.615	8450	186	5416	253635	38.44	233.99	32.0349	0.038177	122818	175.26	1427	4	525	239862	36.91	174.37	23.873	150703	36.56	243	1	135	11698	46.02	36.49	4.9961	24105	86.4443	0
Gossypium hirsutum	https://ftp.ncbi.nlm.nih.gov/genomes/all/GCF/007/990/345/GCF_007990345.1_Gossypium_hirsutum_v2.1/	Chen ZJ, Sreedasyam A, Ando A, Song Q, De Santiago LM, Hulse-Kemp AM, Ding M, Ye W, Kirkbride RC, Jenkins J, Plott C, Lovell J, Lin YM, Vaughn R, Liu B, Simpson S, Scheffler BE, Wen L, Saski CA, Grover CE, Hu G, Conover JL, Carlson JW, Shu S, Boston LB, Williams M, Peterson DG, McGee K, Jones DC, Wendel JF, Stelly DM, Grimwood J, Schmutz J. Genomic diversifications of five Gossypium allopolyploid…	GCF_007990345.1	3635	Dicotyledon	Streptophyta	Magnoliopsida	Malvales	Malvaceae	3	2340	yes	26	2306.07	1027	0.0186	34.36	73.21	99454	313.437	3152	63	2263	184041	36.34	309.14	13.4055	0.043127	356963	161.17	451	1	164	99074	32.34	134.66	5.8395	379226	90.86	240	1	130	16772	43.42	86.37	3.7454	57267	57.5814	20862
Gossypium arboreum	https://ftp.ncbi.nlm.nih.gov/genomes/all/GCF/000/612/285/GCF_000612285.1_Gossypium_arboreum_v1.0/	Huang G, Wu Z, Percy RG, Bai M, Li Y, Frelichowski JE, Hu J, Wang K, Yu JZ, Zhu Y. Genome sequence of Gossypium herbaceum and genome updates of Gossypium arboreum and Gossypium hirsutum provide insights into cotton A-genome evolution. Nat Genet. 2020 May;52(5):516-524. doi: 10.1038/s41588-020-0607-4. Epub 2020 Apr 13. PMID: 32284579; PMCID: PMC7203013.	GCF_000612285.1	29729	Dicotyledon	Streptophyta	Magnoliopsida	Malvales	Malvaceae	3	1724	yes	13	1694.6	75419	0.0003	35.03	80.06	40207	145.262	3613	71	2524	221289	36.46	144.24	8.5117	0.023727	170128	75.19	442	1	157	90026	32.29	67.58	3.9883	189303	46.49	246	1	133	7923	43.43	44.81	2.6442	28590	71.107	7858
Lupinus albus	https://ftp.ncbi.nlm.nih.gov/genomes/all/GCA/010/261/695/GCA_010261695.1_La_Amiga3.1/	Xu W, Zhang Q, Yuan W, Xu F, Muhammad Aslam M, Miao R, Li Y, Wang Q, Li X, Zhang X, Zhang K, Xia T, Cheng F. The genome evolution and low-phosphorus adaptation in white lupin. Nat Commun. 2020 Feb 26;11(1):1069. doi: 10.1038/s41467-020-14891-z. PMID: 32103018; PMCID: PMC7044338.	GCA_010261695.1	3870	Dicotyledon	Streptophyta	Magnoliopsida	Fabales	Fabaceae	3	451	yes	25	558.896	1580	0.0191	36.92	43.86	48718	162.437	3334	165	2291	78652	37.03	157.47	28.1752	0.087168	187716	83.74	446	7	209	37761	32.63	83.09	14.8666	223441	56.82	254	1	136	14934	44.33	56.53	10.1147	38154	78.316	0
Gossypium raimondii	https://ftp.ncbi.nlm.nih.gov/genomes/all/GCF/000/327/365/GCF_000327365.2_Graimondii2_0v2/	Paterson AH, Wendel JF, Gundlach H, Guo H, Jenkins J, Jin D, Llewellyn D, Showmaker KC, Shu S, Udall J, Yoo MJ, Byers R, Chen W, Doron-Faigenboim A, Duke MV, Gong L, Grimwood J, Grover C, Grupp K, Hu G, Lee TH, Li J, Lin L, Liu T, Marler BS, Page JT, Roberts AW, Romanel E, Sanders WS, Szadkowski E, Tan X, Tang H, Xu C, Wang J, Wang Z, Zhang D, Zhang L, Ashrafi H, Bedon F, Bowers JE, Brubaker CL, …	GCF_000327365.2	29730	Dicotyledon	Streptophyta	Magnoliopsida	Malvales	Malvaceae	2	880	yes	13	761.251	995	0.0068	33.21	61.3	44719	176.386	3944	71	2618	229190	35.88	168.12	22.085	0.058744	189120	98.93	523	1	164	91233	32.3	78.95	10.3714	201302	48.62	242	1	131	7926	43.44	45.3	5.9501	30429	68.0449	11957
Monoraphidium neglectum	https://ftp.ncbi.nlm.nih.gov/genomes/all/GCF/000/611/645/GCF_000611645.1_mono_v1/	Bogen C, Al-Dilaimi A, Albersmeier A, Wichmann J, Grundmann M, Rupp O, Lauersen KJ, Blifernez-Klassen O, Kalinowski J, Goesmann A, Mussgnug JH, Kruse O. Reconstruction of the lipid metabolism for the microalga Monoraphidium neglectum from its genome sequence reveals characteristics suitable for biofuel production. BMC Genomics. 2013 Dec 28;14:926. doi: 10.1186/1471-2164-14-926. PMID: 24373495; PM…	GCF_000611645.1	145388	Chlorophyte	Chlorophyta	Chlorophyceae	Sphaeropleales	Selenastraceae	2	68	no	NA	69.7118	6720	0.0069	64.74	NA	16807	37.962	2259	71	1796	28411	66.94	37.96	54.4555	0.241093	67746	20.45	302	22	254	4443	63.86	20.45	29.328	84501	17.51	207	3	129	10014	70.36	17.51	25.1175	13721	81.6386	0
Sphagnum fallax	https://data.jgi.doe.gov/search?q=Sphagnum+fallax&expanded=Phytozome-522	Shaw AJ, Piatkowski B, Duffy AM, Aguero B, Imwattana K, Nieto-Lugilde M, Healey A, Weston DJ, Patel MN, Schmutz J, Grimwood J, Yavitt JB, Hassel K, Sten繪ien HK, Flatberg KI, Bickford CP, Hicks KA. Phylogenomic structure and speciation in an emerging model: the Sphagnum magellanicum complex (Bryophyta). New Phytol. 2022 Nov;236(4):1497-1511. doi: 10.1111/nph.18429. Epub 2022 Aug 30. PMID: 35971292.	v1.1	53036	Bryophyte	Streptophyta	Sphagnopsida	Sphagnales	Sphagnaceae	3	NA	yes	20	395.135	36	15.7627	36.47	NA	25100	101.469	4043	102	3600	37610	42.8	100.71	25.487	0.063523	125743	41.32	329	20	247	7973	39.44	38.62	9.7741	153401	37.15	242	1	135	10056	47.53	34.95	8.846	21048	83.8566	8042
Coelastrum proboscideum	https://ftp.cngb.org/pub/CNSA/data2/CNP0000705/CNS0251945/CNA0014153/	Liang H, Wang H, Xu Y, Li L, Melkonian B, Lorenz M, Friedl T, Sahu SK, Yu J, Liu H, Melkonian M, Wang S. The Draft Genome of Coelastrum proboscideum (Sphaeropleales, Chlorophyta). Protist. 2020 Nov;171(5):125758. doi: 10.1016/j.protis.2020.125758. Epub 2020 Aug 17. PMID: 33126018.	CNA0014153	795112	Chlorophyte	Chlorophyta	Chlorophyceae	Sphaeropleales	Scenedesmaceae	2	131	no	NA	125.936	8357	0.0045	53.77	35.6	15230	56.3364	3699	57	2400	53742	55.4	56.33	44.7323	0.120935	76690	40.07	523	25	317	16318	53.9	40.07	31.8211	91921	16.26	177	3	141	3873	59.03	16.26	12.9123	13170	86.4741	0
Solanum pimpinellifolium	https://solgenomics.net/ftp/genomes/Solanum_pimpinellifolium/LA2093/Spimp_LA2093_genome_v1.5/	Wang X, Gao L, Jiao C, Stravoravdis S, Hosmani PS, Saha S, Zhang J, Mainiero S, Strickler SR, Catala C, Martin GB, Mueller LA, Vrebalov J, Giovannoni JJ, Wu S, Fei Z. Genome of Solanum pimpinellifolium provides insights into structural variants during tomato breeding. Nat Commun. 2020 Nov 16;11(1):5817. doi: 10.1038/s41467-020-19682-0. PMID: 33199703; PMCID: PMC7670462.	Spimp_LA2093_v1.5	4084	Dicotyledon	Streptophyta	Magnoliopsida	Solanales	Solanaceae	3	923	yes	12	810.508	13	66.7944	34.48	67.3	35761	309.049	8642	180	3317	59995750	35.2	164.95	20.3519	0.044122	172417	137.84	799	4	243	271345	34	122.49	15.1124	198623	159.29	802	1	121	59995750	36.27	37.96	4.6841	30961	86.5776	0
Manihot esculenta	https://ftp.ncbi.nlm.nih.gov/genomes/all/GCF/001/659/605/GCF_001659605.2_M.esculenta_v8/	Bredeson JV, Lyons JB, Prochnik SE, Wu GA, Ha CM, Edsinger-Gonzales E, Grimwood J, Schmutz J, Rabbi IY, Egesi C, Nauluvula P, Lebot V, Ndunguru J, Mkamilo G, Bart RS, Setter TL, Gleadow RM, Kulakow P, Ferguson ME, Rounsley S, Rokhsar DS. Sequencing wild and cultivated cassava and related species reveals extensive interspecific hybridization and genetic diversity. Nat Biotechnol. 2016 May;34(5):56…	GCF_001659605.2	3983	Dicotyledon	Streptophyta	Magnoliopsida	Malpighiales	Euphorbiaceae	2	770	yes	18	640.431	86	0.0242	37.52	50.34	34308	154.864	4514	37	2907	180563	36.7	151.75	23.6954	0.05357	162263	109.43	674	1	195	226326	33.52	87.44	13.653	172824	42.89	248	1	132	20268	43.16	40.82	6.3734	25210	73.4814	9664
Tetracentron sinense	https://ftp.ncbi.nlm.nih.gov/genomes/all/GCA/015/143/295/GCA_015143295.1_ASM1514329v1/	Liu PL, Zhang X, Mao JF, Hong YM, Zhang RG, E Y, Nie S, Jia K, Jiang CK, He J, Shen W, He Q, Zheng W, Abbas S, Jewaria PK, Tian X, Liu CJ, Jiang X, Yin Y, Liu B, Wang L, Jin B, Ma Y, Qiu Z, Baluška F, Šamaj J, He X, Niu S, Xie J, Xie L, Xu H, Kong H, Ge S, Dixon RA, Jiao Y, Lin J. The Tetracentron genome provides insight into the early evolution of eudicots and the formation of vessel elements. G…	GCA_015143295.1	13715	Dicotyledon	Streptophyta	Magnoliopsida	Trochodendrales	Trochodendraceae	3	1120	yes	24	1161.36	1485	0.0415	38.46	67.81	33509	281.86	8411	67	4851	161929	37.85	280.91	24.1884	0.028853	153462	230.22	1500	20	331	82649	36.42	229.7	19.7784	176420	42.69	242	1	135	8061	45.37	42.63	3.6705	28223	84.2251	48
Juglans regia	https://ftp.ncbi.nlm.nih.gov/genomes/all/GCF/001/411/555/GCF_001411555.2_Walnut_2.0/	Marrano A, Britton M, Zaini PA, Zimin AV, Workman RE, Puiu D, Bianco L, Pierro EAD, Allen BJ, Chakraborty S, Troggio M, Leslie CA, Timp W, Dandekar A, Salzberg SL, Neale DB. High-quality chromosome-scale assembly of the walnut (Juglans regia L.) reference genome. Gigascience. 2020 May 1;9(5):giaa050. doi: 10.1093/gigascience/giaa050. PMID: 32432329; PMCID: PMC7238675.	GCF_001411555.2	51240	Dicotyledon	Streptophyta	Magnoliopsida	Fagales	Juglandaceae	3	606	yes	16	572.947	24757	0.0002	36.21	NA	37994	178.323	4693	54	2952	963953	38.27	175.35	30.6047	0.066313	159154	124.94	785	1	262	951873	35.62	107.55	18.7716	172706	43.43	251	1	133	7992	44.87	41.69	7.2773	25475	67.0501	8475
Spirogloea muscicola	https://figshare.com/articles/dataset/Genomes_of_subaerial_Zygnematophyceae_provide_insights_into_land_plant_evolution/9911876/1	Cheng S, Xian W, Fu Y, Marin B, Keller J, Wu T, Sun W, Li X, Xu Y, Zhang Y, Wittek S, Reder T, Günther G, Gontcharov A, Wang S, Li L, Liu X, Wang J, Yang H, Xu X, Delaux PM, Melkonian B, Wong GK, Melkonian M. Genomes of Subaerial Zygnematophyceae Provide Insights into Land Plant Evolution. Cell. 2019 Nov 14;179(5):1057-1067.e14. doi: 10.1016/j.cell.2019.10.019. PMID: 31730849.	Spirogloea muscicola	2576442	Charophyte	Streptophyta	Zygnemophyceae	Spirogloeales	Spirogloeaceae	2	174	no	NA	171.137	19678	0.0005	56.51	27.48	27137	90.9409	3351	12	2667	45852	55.58	86.94	50.8	0.158569	184733	44.35	240	4	191	28355	51.18	43.25	25.2711	211869	36.91	174	1	126	4952	60.76	36.6	21.3854	26222	96.6282	0
Rubus occidentalis	http://gigadb.org/dataset/100465	VanBuren R, Wai CM, Colle M, Wang J, Sullivan S, Bushakra JM, Liachko I, Vining KJ, Dossett M, Finn CE, Jibran R, Chagné D, Childs K, Edger PP, Mockler TC, Bassil NV. A near complete, chromosome-scale assembly of the black raspberry (Rubus occidentalis) genome. Gigascience. 2018 Aug 1;7(8):giy094. doi: 10.1093/gigascience/giy094. PMID: 30107523; PMCID: PMC6131213.	100465	75079	Dicotyledon	Streptophyta	Magnoliopsida	Rosales	Rosaceae	2	293	yes	7	290.825	7	41.0985	37.53	32.6	33253	107.191	3224	6	2133	67442	38.35	104.36	35.8828	0.11434	141459	62.93	445	4	181	43077	34.46	62.34	21.4373	171339	37.01	216	1	124	6010	44.83	36.85	12.6705	28330	85.1953	28
Malus domestica	https://ftp.cngb.org/pub/CNSA/data1/CNP0000421/CNS0086617/CNA0002537/	Sun X, Jiao C, Schwaninger H, Chao CT, Ma Y, Duan N, Khan A, Ban S, Xu K, Cheng L, Zhong GY, Fei Z. Phased diploid genome assemblies and pan-genomes provide insights into the genetic history of apple domestication. Nat Genet. 2020 Dec;52(12):1423-1432. doi: 10.1038/s41588-020-00723-9. Epub 2020 Nov 2. PMID: 33139952; PMCID: PMC7728601.	CNA0002537	3752	Dicotyledon	Streptophyta	Magnoliopsida	Rosales	Rosaceae	3	652	yes	17	661.091	3082	0.0008	38.04	59.31	45199	183.183	4053	90	2654	89237	39.4	180.64	27.325	0.06837	234136	116.78	499	4	163	43310	35.8	115.33	17.4448	277433	65.34	236	1	138	8016	45.76	65.08	9.8441	43354	95.9181	0
Prasinoderma coloniale	https://ftp.cngb.org/pub/CNSA/data2/CNP0000924/CNS0223647/CNA0013964/,https://ftp.cngb.org/pub/CNSA/data2/CNP0000924/CNS0223646/CNA0013963/,https://ftp.cngb.org/pub/CNSA/data2/CNP0000924/CNS0223645/CNA0013962/	Li L, Wang S, Wang H, Sahu SK, Marin B, Li H, Xu Y, Liang H, Li Z, Cheng S, Reder T, Çebi Z, Wittek S, Petersen M, Melkonian B, Du H, Yang H, Wang J, Wong GK, Xu X, Liu X, Van de Peer Y, Melkonian M, Liu H. The genome of Prasinoderma coloniale unveils the existence of a third phylum within green plants. Nat Ecol Evol. 2020 Sep;4(9):1220-1231. doi: 10.1038/s41559-020-1221-7. Epub 2020 Jun 22. Erra…	CNA0013964,CNA0013963,CNA0013962	156133	Prasinodermophyta	Prasinodermophyta	Prasinodermophyceae	Prasinodermales	Prasinodermaceae	3	26	yes	20	25.3232	22	0.9282	69.77	6.51	7165	13.5671	1894	71	1552	19396	69.05	13.2	52.1278	0.282942	9002	2.03	226	4	162	7661	73.82	2.03	8.0031	16030	10.52	656	1	335	13629	68.25	10.5	41.4765	5174	72.2121	0
Malus sieversii	http://bioinfo.bti.cornell.edu/ftp/Apple_genome/genome/haploid/Msieversii/	Sun X, Jiao C, Schwaninger H, Chao CT, Ma Y, Duan N, Khan A, Ban S, Xu K, Cheng L, Zhong GY, Fei Z. Phased diploid genome assemblies and pan-genomes provide insights into the genetic history of apple domestication. Nat Genet. 2020 Dec;52(12):1423-1432. doi: 10.1038/s41588-020-00723-9. Epub 2020 Nov 2. PMID: 33139952; PMCID: PMC7728601.	Msieversii_haploid_v2	3750	Dicotyledon	Streptophyta	Magnoliopsida	Rosales	Rosaceae	3	668	yes	17	652.428	812	0.0117	38.06	58.72	45352	155.888	3437	159	2378	156500	39.3	154.81	23.7286	0.069513	205091	97.96	478	4	168	153537	35.57	97.39	14.9272	247670	56.8	229	1	133	8016	45.58	56.69	8.6896	42450	93.6012	0
Asterochloris glomerata	https://genome.jgi.doe.gov/portal/pages/dynamicOrganismDownload.jsf?organism=Astpho2	Armaleo D, Müller O, Lutzoni F, Andrésson ÓS, Blanc G, Bode HB, Collart FR, Dal Grande F, Dietrich F, Grigoriev IV, Joneson S, Kuo A, Larsen PE, Logsdon JM Jr, Lopez D, Martin F, May SP, McDonald TR, Merchant SS, Miao V, Morin E, Oono R, Pellegrini M, Rubinstein N, Sanchez-Puerta MV, Savelkoul E, Schmitt I, Slot JC, Soanes D, Szövényi P, Talbot NJ, Veneault-Fourrey C, Xavier BB. The lichen symbio…	Astpho2	174040	Chlorophyte	Chlorophyta	Trebouxiophyceae	Trebouxiales	Trebouxiaceae	2	56	no	NA	55.8162	151	0.237	57.85	5	10024	41.9884	4189	24	2999	72436	58.33	40.05	71.7557	0.17959	76990	27.8	361	4	295	18496	57.23	27.32	48.9479	86737	13.1	151	1	133	4326	60.68	12.98	23.2487	9724	97.0072	0
Puccinellia tenuiflora	http://www.xhhuanglab.cn/data/alkaligrass.html	Zhang W, Liu J, Zhang Y, Qiu J, Li Y, Zheng B, Hu F, Dai S, Huang X. A high-quality genome sequence of alkaligrass provides insights into halophyte stress tolerance. Sci China Life Sci. 2020 Sep;63(9):1269-1282. doi: 10.1007/s11427-020-1662-x. Epub 2020 Mar 12. PMID: 32180108.	Ptenuiflora_genome_V1	240906	Monocotyledon	Streptophyta	Magnoliopsida	Poales	Poaceae	3	1500	yes	7	1497.16	8	202.947	46.03	65.37	38387	150.598	3923	135	3056	65168	45.64	149.26	9.9694	0.02564	188859	85.94	455	4	141	54543	40.3	85.56	5.715	213039	49.21	231	1	133	6047	54.44	49.09	3.2787	34540	89.9784	0
Mesotaenium endlicherianum	https://figshare.com/articles/dataset/Genomes_of_subaerial_Zygnematophyceae_provide_insights_into_land_plant_evolution/9911876/1	Cheng S, Xian W, Fu Y, Marin B, Keller J, Wu T, Sun W, Li X, Xu Y, Zhang Y, Wittek S, Reder T, Günther G, Gontcharov A, Wang S, Li L, Liu X, Wang J, Yang H, Xu X, Delaux PM, Melkonian B, Wong GK, Melkonian M. Genomes of Subaerial Zygnematophyceae Provide Insights into Land Plant Evolution. Cell. 2019 Nov 14;179(5):1057-1067.e14. doi: 10.1016/j.cell.2019.10.019. PMID: 31730849.	Mesotaenium endlicherianum	184485	Charophyte	Streptophyta	Zygnemophyceae	Zygnematales	Mesotaeniaceae	2	163	no	NA	173.768	13942	0.0004	51.91	33.23	11080	64.8455	5852	36	4457	67745	56.63	64.35	37.0321	0.063763	62519	44.69	715	4	511	21557	55.43	44.44	25.5742	73599	15.48	210	1	132	10536	62.22	15.43	8.8784	10713	96.6877	0
Mangifera indica	https://ftp.ncbi.nlm.nih.gov/genomes/all/GCF/011/075/055/GCF_011075055.1_CATAS_Mindica_2.1/	Wang P, Luo Y, Huang J, Gao S, Zhu G, Dang Z, Gai J, Yang M, Zhu M, Zhang H, Ye X, Gao A, Tan X, Wang S, Wu S, Cahoon EB, Bai B, Zhao Z, Li Q, Wei J, Chen H, Luo R, Gong D, Tang K, Zhang B, Ni Z, Huang G, Hu S, Chen Y. The genome evolution and domestication of tropical fruit mango. Genome Biol. 2020 Mar 6;21(1):60. doi: 10.1186/s13059-020-01959-8. PMID: 32143734; PMCID: PMC7059373.	GCF_011075055.1	29780	Dicotyledon	Streptophyta	Magnoliopsida	Sapindales	Anacardiaceae	3	360	yes	20	391.962	250	0.088	32.71	40.54	38372	151.878	3958	61	2844	215099	35.89	147.35	37.5922	0.097897	180030	93.37	519	1	184	99535	31.96	75.36	19.2264	190589	46.5	244	1	130	7986	42.82	44.27	11.2938	27539	71.7685	9934
Rhododendron simsii	https://ftp.ncbi.nlm.nih.gov/genomes/all/GCA/007/844/105/GCA_007844105.2_ASM784410v2/	Yang FS, Nie S, Liu H, Shi TL, Tian XC, Zhou SS, Bao YT, Jia KH, Guo JF, Zhao W, An N, Zhang RG, Yun QZ, Wang XZ, Mannapperuma C, Porth I, El-Kassaby YA, Street NR, Wang XR, Van de Peer Y, Mao JF. Chromosome-level genome assembly of a parent species of widely cultivated azaleas. Nat Commun. 2020 Oct 19;11(1):5269. doi: 10.1038/s41467-020-18771-4. PMID: 33077749; PMCID: PMC7572368.	GCA_007844105.2	118357	Dicotyledon	Streptophyta	Magnoliopsida	Ericales	Ericaceae	3	525	yes	13	528.637	552	0.059	38.91	47.48	33466	173.789	5193	65	3746	69506	39.58	172.97	32.7192	0.063306	152176	125.5	825	20	380	29645	37.34	125.07	23.6592	178105	42.53	239	1	136	7278	46.07	42.46	8.0327	28179	84.2019	0
Penium margaritaceum	http://bioinfo.bti.cornell.edu/cgi-bin/Penium/download.cgi	Jiao C, Sørensen I, Sun X, Sun H, Behar H, Alseekh S, Philippe G, Palacio Lopez K, Sun L, Reed R, Jeon S, Kiyonami R, Zhang S, Fernie AR, Brumer H, Domozych DS, Fei Z, Rose JKC. The Penium margaritaceum Genome: Hallmarks of the Origins of Land Plants. Cell. 2020 May 28;181(5):1097-1111.e12. doi: 10.1016/j.cell.2020.04.019. Epub 2020 May 21. PMID: 32442406.	Penium margaritaceum	102169	Charophyte	Streptophyta	Zygnemophyceae	Desmidiales	Peniaceae	3	4730	no	NA	3661.74	332786	0.0008	51.1	80.6	52333	295.095	5639	93	3201	138140	55.87	294.72	8.0486	0.014292	139456	216.03	1549	4	899	129055	54.46	215.98	5.8983	179328	47.69	266	1	165	9456	61.65	47.69	1.3024	38885	74.303	0
Ulva mutabilis	https://bioinformatics.psb.ugent.be/gdb/ulva/	De Clerck O, Kao SM, Bogaert KA, Blomme J, Foflonker F, Kwantes M, Vancaester E, Vanderstraeten L, Aydogdu E, Boesger J, Califano G, Charrier B, Clewes R, Del Cortona A, D'Hondt S, Fernandez-Pozo N, Gachon CM, Hanikenne M, Lattermann L, Leliaert F, Liu X, Maggs CA, Popper ZA, Raven JA, Van Bel M, Wilhelmsson PKI, Bhattacharya D, Coates JC, Rensing SA, Van Der Straeten D, Vardi A, Sterck L, Vandep…	Ulvmu	498180	Chlorophyte	Chlorophyta	Ulvophyceae	Ulvales	Ulvaceae	3	100	no	NA	98.4847	318	0.1603	57.16	35	13578	37.4256	2756	28	1991	38802	58.84	37.4	37.9712	0.137869	49642	18.35	370	30	259	9455	56.03	18.35	18.6352	62562	18.96	303	3	233	6345	61.62	18.96	19.2549	10987	80.9177	0
Pyrus pyrifolia	https://www.rosaceae.org/Analysis/9597119	Shirasawa K, Itai A, Isobe S. Chromosome-scale genome assembly of Japanese pear (Pyrus pyrifolia) variety 'Nijisseiki'. DNA Res. 2021 May 2;28(2):dsab001. doi: 10.1093/dnares/dsab001. PMID: 33638981; PMCID: PMC8092371.	PPY_r1.0	3767	Dicotyledon	Streptophyta	Magnoliopsida	Rosales	Rosaceae	3	537.1	yes	17	503.895	42	2.5953	37.34	55.6	44876	122.025	2719	303	1986	50669	39.53	121.65	24.1409	0.089058	191818	65.97	344	20	151	19098	34.22	65.85	13.0688	236694	56.02	237	1	136	9137	45.78	55.92	11.0969	37051	82.5631	0
Vitis riparia	https://ftp.ncbi.nlm.nih.gov/genomes/all/GCF/004/353/265/GCF_004353265.1_EGFV_Vit.rip_1.0/	Girollet N, Rubio B, Lopez-Roques C, Valière S, Ollat N, Bert PF. De novo phased assembly of the Vitis riparia grape genome. Sci Data. 2019 Jul 19;6(1):127. doi: 10.1038/s41597-019-0133-3. Erratum in: Sci Data. 2019 Oct 30;6(1):249. PMID: 31324816; PMCID: PMC6642119.	GCF_004353265.1	96939	Dicotyledon	Streptophyta	Magnoliopsida	Vitales	Vitaceae	3	495	yes	19	500.267	175	0.1486	34.32	34	30743	190.026	6181	65	3228	193604	37.27	186.97	37.374	0.061453	136666	147.78	1081	1	264	93229	35.06	125.16	25.0189	146037	37.69	258	1	133	6903	44.92	36.05	7.2053	21885	71.1869	7170
Luffa cylindrica	https://ftp.cngb.org/pub/CNSA/data2/CNP0000780/CNS0139036/CNA0007250/	Zhang T, Ren X, Zhang Z, Ming Y, Yang Z, Hu J, Li S, Wang Y, Sun S, Sun K, Piao F, Sun Z. Long-read sequencing and de novo assembly of the Luffa cylindrica (L.) Roem. genome. Mol Ecol Resour. 2020 Mar;20(2):511-519. doi: 10.1111/1755-0998.13129. Epub 2020 Jan 16. PMID: 31869503.	CNA0007250	3670	Dicotyledon	Streptophyta	Magnoliopsida	Cucurbitales	Cucurbitaceae	3	737	yes	13	669.708	798	0.0368	35.95	62.18	31661	138.926	4388	201	3289	94096	37.65	137.66	20.5548	0.047276	148548	81.1	546	20	260	29706	34.14	81	12.0943	180203	39.44	219	1	130	7959	45.48	39.42	5.8861	28228	89.157	0
Cerasus serrulata	https://doi.org/10.6084/m9.figshare.12431846.v3	Yi XG, Yu XQ, Chen J, Zhang M, Liu SW, Zhu H, Li M, Duan YF, Chen L, Wu L, Zhu S, Sun ZS, Liu XH, Wang XR. The genome of Chinese flowering cherry (Cerasus serrulata) provides new insights into Cerasus species. Hortic Res. 2020 Oct 1;7:165. doi: 10.1038/s41438-020-00382-1. PMID: 33082971; PMCID: PMC7527954.	12431846.v3	97321	Dicotyledon	Streptophyta	Magnoliopsida	Rosales	Rosaceae	3	257	yes	8	265.405	67	0.225	37.47	49.02	29094	104.98	3608	153	2415	110141	38.57	104.98	39.5546	0.109621	131400	61.51	468	1	164	57278	34.91	61.51	23.1765	157063	37.38	238	1	134	7929	44.61	37.38	14.0835	24464	84.0861	0
Punica granatum	https://ftp.ncbi.nlm.nih.gov/genomes/all/GCF/007/655/135/GCF_007655135.1_ASM765513v2/	Luo X, Li H, Wu Z, Yao W, Zhao P, Cao D, Yu H, Li K, Poudel K, Zhao D, Zhang F, Xia X, Chen L, Wang Q, Jing D, Cao S. The pomegranate (Punica granatum L.) draft genome dissects genetic divergence between soft- and hard-seeded cultivars. Plant Biotechnol J. 2020 Apr;18(4):955-968. doi: 10.1111/pbi.13260. Epub 2019 Nov 6. PMID: 31549477; PMCID: PMC7061868.	GCF_007655135.1	22663	Dicotyledon	Streptophyta	Magnoliopsida	Myrtales	Lythraceae	3	313.18	yes	8	320.494	474	0.0437	40.38	50.93	29279	93.4285	3191	65	2566	280377	42.27	92.1	28.7364	0.091356	127213	46.77	368	1	171	271331	36.8	40.44	12.6179	137588	33.53	244	1	134	7824	49.52	32.04	9.9982	20454	69.8589	6944
Dunaliella salina	https://ftp.ncbi.nlm.nih.gov/genomes/all/GCA/002/284/615/GCA_002284615.2_Dunsal1_v._2/	Polle JEW, Barry K, Cushman J, Schmutz J, Tran D, Hathwaik LT, Yim WC, Jenkins J, McKie-Krisberg Z, Prochnik S, Lindquist E, Dockter RB, Adam C, Molina H, Bunkenborg J, Jin E, Buchheim M, Magnuson J. Draft Nuclear Genome Sequence of the Halophilic and Beta-Carotene-Accumulating Green Alga Dunaliella salina Strain CCAP19/18. Genome Announc. 2017 Oct 26;5(43):e01105-17. doi: 10.1128/genomeA.01105-1…	GCA_002284615.2	3046	Chlorophyte	Chlorophyta	Chlorophyceae	Chlamydomonadales	Dunaliellaceae	3	343	no	NA	343.704	5512	0.005	49.09	NA	16683	181.15	10858	68	7169	151004	50.15	180.45	52.5001	0.048539	108911	155.87	1431	1	934	23391	49.02	152.86	44.4739	122857	20.4	166	1	114	6053	58.19	20.18	5.8708	15259	91.4644	1691
Physcomitrella patens	https://ftp.ncbi.nlm.nih.gov/genomes/all/GCF/000/002/425/GCF_000002425.4_Phypa_V3/	Lang D, Ullrich KK, Murat F, Fuchs J, Jenkins J, Haas FB, Piednoel M, Gundlach H, Van Bel M, Meyberg R, Vives C, Morata J, Symeonidi A, Hiss M, Muchero W, Kamisugi Y, Saleh O, Blanc G, Decker EL, van Gessel N, Grimwood J, Hayes RD, Graham SW, Gunter LE, McDaniel SF, Hoernstein SNW, Larsson A, Li FW, Perroud PF, Phillips J, Ranjan P, Rokshar DS, Rothfels CJ, Schneider L, Shu S, Stevenson DW, Thümm…	GCF_000002425.4	3218	Bryophyte	Streptophyta	Bryopsida	Funariales	Funariaceae	1	480	yes	27	472.081	359	0.0063	33.69	57	23747	93.2303	3926	26	3296	167519	43.83	92.79	19.6557	0.050303	149289	48.26	323	1	226	103253	39.73	37.66	7.978	145023	33.35	230	1	133	10268	49.22	31.18	6.6042	19044	80.1954	9546
Malus sylvestris	http://bioinfo.bti.cornell.edu/ftp/Apple_genome/genome/haploid/Msylvestris/	Sun X, Jiao C, Schwaninger H, Chao CT, Ma Y, Duan N, Khan A, Ban S, Xu K, Cheng L, Zhong GY, Fei Z. Phased diploid genome assemblies and pan-genomes provide insights into the genetic history of apple domestication. Nat Genet. 2020 Dec;52(12):1423-1432. doi: 10.1038/s41588-020-00723-9. Epub 2020 Nov 2. PMID: 33139952; PMCID: PMC7728601.	Msylvestris_haploid_v2	106567	Dicotyledon	Streptophyta	Magnoliopsida	Rosales	Rosaceae	3	661	yes	17	667.743	450	0.0144	38.09	59.36	45210	159.195	3521	179	2391	287441	39.34	158	23.6624	0.067706	204942	102.04	498	4	169	281427	35.78	101.39	15.1834	247845	56.14	227	1	132	8016	45.69	56.02	8.3892	42332	93.6342	0
Eucalyptus grandis	https://ftp.ncbi.nlm.nih.gov/genomes/all/GCF/016/545/825/GCF_016545825.1_ASM1654582v1/	Myburg AA, Grattapaglia D, Tuskan GA, Hellsten U, Hayes RD, Grimwood J, Jenkins J, Lindquist E, Tice H, Bauer D, Goodstein DM, Dubchak I, Poliakov A, Mizrachi E, Kullan AR, Hussey SG, Pinard D, van der Merwe K, Singh P, van Jaarsveld I, Silva-Junior OB, Togawa RC, Pappas MR, Faria DA, Sansaloni CP, Petroli CD, Yang X, Ranjan P, Tschaplinski TJ, Ye CY, Li T, Sterck L, Vanneste K, Murat F, Soler M,…	GCF_016545825.1	71139	Dicotyledon	Streptophyta	Magnoliopsida	Myrtales	Myrtaceae	1	640	yes	11	616.53	37	0.1673	39.38	50	42615	182.337	4279	62	2844	173605	41.41	177.26	28.7506	0.069121	162615	101.92	627	1	216	99351	37.73	89.42	14.5041	177875	45.17	254	1	138	7890	48.77	44.02	7.1396	28897	67.8095	6498
Anthoceros agrestis	https://www.hornworts.uzh.ch/static/download/a_agr_oxford.zip	Li FW, Nishiyama T, Waller M, Frangedakis E, Keller J, Li Z, Fernandez-Pozo N, Barker MS, Bennett T, Blázquez MA, Cheng S, Cuming AC, de Vries J, de Vries S, Delaux PM, Diop IS, Harrison CJ, Hauser D, Hernández-García J, Kirbis A, Meeks JC, Monte I, Mutte SK, Neubauer A, Quandt D, Robison T, Shimamura M, Rensing SA, Villarreal JC, Weijers D, Wicke S, Wong GK, Sakakibara K, Szövényi P. Anthoceros …	a_agr_oxford	41834	Bryophyte	Streptophyta	Anthocerotopsida	Anthocerotales	Anthocerotaceae	3	135	yes	6	122.906	153	0.3937	49.03	NA	24742	49.7898	2012	153	1475	66622	51.28	47.32	38.4978	0.201309	99899	13.88	139	21	104	63991	47.29	13.35	10.8606	129671	30.28	234	1	123	9804	53.23	27.18	22.1135	19853	80.2401	4845
Eragrostis tef	https://genomevolution.org/coge/SearchResults.pl?s=50954&p=genome	VanBuren R, Man Wai C, Wang X, Pardo J, Yocca AE, Wang H, Chaluvadi SR, Han G, Bryant D, Edger PP, Messing J, Sorrells ME, Mockler TC, Bennetzen JL, Michael TP. Exceptional subgenome stability and functional divergence in the allotetraploid Ethiopian cereal teff. Nat Commun. 2020 Feb 14;11(1):884. doi: 10.1038/s41467-020-14724-z. PMID: 32060277; PMCID: PMC7021729.	50954	110835	Monocotyledon	Streptophyta	Magnoliopsida	Poales	Poaceae	3	622	yes	20	577.739	878	0.0181	45.51	26.5	68255	224.897	3295	3	2289	78693	45.67	216.61	37.4929	0.118142	274189	140.41	512	4	155	47098	40.22	135.68	23.4855	340632	83.74	246	1	140	12390	54.9	82.27	14.2406	55304	81.0256	0
Cannabis sativa	https://ftp.ncbi.nlm.nih.gov/genomes/all/GCF/900/626/175/GCF_900626175.2_cs10/	Grassa CJ, Weiblen GD, Wenger JP, Dabney C, Poplawski SG, Timothy Motley S, Michael TP, Schwartz CJ. A new Cannabis genome assembly associates elevated cannabidiol (CBD) with hemp introgressed into marijuana. New Phytol. 2021 May;230(4):1665-1679. doi: 10.1111/nph.17243. Epub 2021 Feb 28. PMID: 33521943; PMCID: PMC8248131.	GCF_900626175.2	3483	Dicotyledon	Streptophyta	Magnoliopsida	Rosales	Cannabaceae	3	820	yes	10	876.148	221	0.0471	33.52	63	31167	108.526	3482	63	2346	976063	34.92	106.76	12.1849	0.035573	119525	62.42	522	1	153	970509	30.86	55.19	6.2989	133640	34.47	258	1	136	7968	42.35	33.39	3.8113	20832	66.8399	5054
Trifolium pratense	https://ftp.ncbi.nlm.nih.gov/genomes/all/GCF/020/283/565/GCF_020283565.1_ARS_RC_1.1/	De Vega JJ, Ayling S, Hegarty M, Kudrna D, Goicoechea JL, Ergon Å, Rognli OA, Jones C, Swain M, Geurts R, Lang C, Mayer KF, Rössner S, Yates S, Webb KJ, Donnison IS, Oldroyd GE, Wing RA, Caccamo M, Powell W, Abberton MT, Skøt L. Red clover (Trifolium pratense L.) draft genome provides a platform for trait improvement. Sci Rep. 2015 Nov 30;5:17394. doi: 10.1038/srep17394. PMID: 26617401; PMCID: PM…	GCF_020283565.1	57577	Dicotyledon	Streptophyta	Magnoliopsida	Fabales	Fabaceae	2	420	yes	7	414.027	90	0.0607	33.71	41.82	43679	167.723	3840	57	2868	172330	35.02	162.96	39.3594	0.105498	165468	93.85	567	1	218	101008	31.98	81.06	19.5782	180793	47.88	265	1	136	7947	40.46	45.92	11.0903	27923	63.9277	7667
Gnetum montanum	https://datadryad.org/stash/dataset/doi:10.5061/dryad.0vm37	Wan T, Liu ZM, Li LF, Leitch AR, Leitch IJ, Lohaus R, Liu ZJ, Xin HP, Gong YB, Liu Y, Wang WC, Chen LY, Yang Y, Kelly LJ, Yang J, Huang JL, Li Z, Liu P, Zhang L, Liu HM, Wang H, Deng SH, Liu M, Li J, Ma L, Liu Y, Lei Y, Xu W, Wu LQ, Liu F, Ma Q, Yu XR, Jiang Z, Zhang GQ, Li SH, Li RQ, Zhang SZ, Wang QF, Van de Peer Y, Zhang JB, Wang XM. A genome for gnetophytes and early evolution of seed plants.…	Gnetum montanum	3381	Gymnosperm	Streptophyta	Gnetopsida	Gnetales	Gnetaceae	2	4200	no	22	4072.24	142000	0.0016	37.25	85.9	27491	203.798	7413	150	2200	551266	38.67	203.53	4.9979	0.006751	94991	168.06	1769	20	200	342127	37.45	167.92	4.1235	118453	27.41	231	1	138	8843	45.88	27.41	0.6731	19755	71.8599	0
Actinidia eriantha	http://gigadb.org/dataset/100568	Tang W, Sun X, Yue J, Tang X, Jiao C, Yang Y, Niu X, Miao M, Zhang D, Huang S, Shi W, Li M, Fang C, Fei Z, Liu Y. Chromosome-scale genome assembly of kiwifruit Actinidia eriantha with single-molecule sequencing and chromatin interaction mapping. Gigascience. 2019 Apr 1;8(4):giz027. doi: 10.1093/gigascience/giz027. PMID: 30942870; PMCID: PMC6446220.	100568	3625	Dicotyledon	Streptophyta	Magnoliopsida	Ericales	Actinidiaceae	3	745	yes	29	690.782	30	23.4632	35.92	43	42988	248.428	5779	123	4265	107747	37.58	245.41	35.5266	0.062231	174398	163.18	936	4	387	85408	35.26	162.08	23.4631	217358	43.21	199	1	128	5990	46.3	43.05	6.2314	40498	94.2077	0
Fragaria nipponica	https://www.rosaceae.org/Analysis/500	Hirakawa H, Shirasawa K, Kosugi S, Tashiro K, Nakayama S, Yamada M, Kohara M, Watanabe A, Kishida Y, Fujishiro T, Tsuruoka H, Minami C, Sasamoto S, Kato M, Nanri K, Komaki A, Yanagi T, Guoxin Q, Maeda F, Ishikawa M, Kuhara S, Sato S, Tabata S, Isobe SN. Dissection of the octoploid strawberry genome by deep sequencing of the genomes of Fragaria species. DNA Res. 2014;21(2):169-81. doi: 10.1093/dna…	v1.0	64939	Dicotyledon	Streptophyta	Magnoliopsida	Rosales	Rosaceae	2	208	no	7	240.588	8	33.9805	39.7	42.7	23540	74.0382	3145	150	2374	150371	39.67	73.82	30.6843	0.097844	101020	36.14	358	21	155	148510	35.03	36.11	15.0094	119897	29.55	246	1	136	7938	45.61	29.55	12.2833	18570	78.4703	0
Mercurialis annua	https://ftp.ncbi.nlm.nih.gov/genomes/all/GCF/937/616/625/GCF_937616625.1_ddMerAnnu1.1/	Veltsos P, Ridout KE, Toups MA, González-Martínez SC, Muyle A, Emery O, Rastas P, Hudzieczek V, Hobza R, Vyskot B, Marais GAB, Filatov DA, Pannell JR. Early Sex-Chromosome Evolution in the Diploid Dioecious Plant Mercurialis annua. Genetics. 2019 Jul;212(3):815-835. doi: 10.1534/genetics.119.302045. Epub 2019 May 21. PMID: 31113811; PMCID: PMC6614902.	GCF_937616625.1	3986	Dicotyledon	Streptophyta	Magnoliopsida	Malpighiales	Euphorbiaceae	3	639	yes	8	453.169	63	0.0742	33.91	58.22	34982	116.216	3322	63	2266	110837	35.98	111.77	24.6645	0.077194	125376	74.46	594	1	181	99454	31.7	56.27	12.4165	138944	36.25	261	1	137	6580	42.57	34.56	7.6253	21397	61.1657	5791
Amborella trichopoda	https://ftp.ncbi.nlm.nih.gov/genomes/all/GCF/000/471/905/GCF_000471905.2_AMTR1.0/	Amborella Genome Project. The Amborella genome and the evolution of flowering plants. Science. 2013 Dec 20;342(6165):1241089. doi: 10.1126/science.1241089. PMID: 24357323.	GCF_000471905.2	13333	BasalAngiosperm	Streptophyta	Magnoliopsida	Amborellales	Amborellaceae	2	748	no	13	706.495	5746	0.0033	37.47	NA	19520	216.76	11104	71	6750	176005	37.71	215.3	30.4737	0.027629	106896	214.88	2010	1	554	95670	36.6	168.6	23.8642	108925	24.81	228	1	125	7992	45.31	23.6	3.3402	14769	75.6609	6542
Chimonanthus salicifolius	http://xhhuanglab.cn/data/Chimonanthus_salicifolius.html	Lv Q, Qiu J, Liu J, Li Z, Zhang W, Wang Q, Fang J, Pan J, Chen Z, Cheng W, Barker MS, Huang X, Wei X, Cheng K. The Chimonanthus salicifolius genome provides insight into magnoliid evolution and flavonoid biosynthesis. Plant J. 2020 Aug;103(5):1910-1923. doi: 10.1111/tpj.14874. Epub 2020 Jul 10. PMID: 32524692.	Chimonanthus salicifolius	2855397	Monocotyledon	Streptophyta	Magnoliopsida	Laurales	Calycanthaceae	3	836	yes	11	820.121	11	75.7427	36.81	57.5	36651	241.674	6594	150	1974	514662	37.82	241.67	29.4681	0.04469	132691	202.47	1526	21	406	455277	36.27	202.47	24.6883	169342	39.2	231	3	136	9506	45.82	39.2	4.7798	26776	73.0567	0
Vitis vinifera	https://ftp.ncbi.nlm.nih.gov/genomes/all/GCF/000/003/745/GCF_000003745.3_12X/	Canaguier A, Grimplet J, Di Gaspero G, Scalabrin S, Duchêne E, Choisne N, Mohellibi N, Guichard C, Rombauts S, Le Clainche I, Bérard A, Chauveau A, Bounon R, Rustenholz C, Morgante M, Le Paslier MC, Brunel D, Adam-Blondon AF. A new version of the grapevine reference genome assembly (12X.v2) and of its annotation (VCost.v3). Genom Data. 2017 Sep 18;14:56-62. doi: 10.1016/j.gdata.2017.09.002. PMID:…	GCF_000003745.3	29760	Dicotyledon	Streptophyta	Magnoliopsida	Vitales	Vitaceae	2	475	yes	19	486.197	1907	0.0042	34.56	NA	29954	190.174	6349	26	3302	324922	37.28	186.13	38.2829	0.061609	135717	152.26	1122	1	267	98914	35.06	126.95	26.1112	143580	36.87	257	1	133	7992	44.97	35.04	7.2077	21725	72.5279	7652
Juglans sigillata	http://gigadb.org/dataset/100693	Ning DL, Wu T, Xiao LJ, Ma T, Fang WL, Dong RQ, Cao FL. Chromosomal-level assembly of Juglans sigillata genome using Nanopore, BioNano, and Hi-C analysis. Gigascience. 2020 Feb 1;9(2):giaa006. doi: 10.1093/gigascience/giaa006. PMID: 32101299; PMCID: PMC7043058.	100693	224355	Dicotyledon	Streptophyta	Magnoliopsida	Fagales	Juglandaceae	3	594	yes	16	574.637	563	0.0247	35.94	50.06	30387	142.434	4687	155	2640	568886	38.14	142.43	24.7865	0.05288	136563	104.23	763	21	235	567119	35.53	104.23	18.1387	166950	38.2	229	3	130	7986	45.21	38.2	6.6479	24430	80.3962	0
Coffea canephora	https://ftp.ncbi.nlm.nih.gov/genomes/all/GCA/900/059/795/GCA_900059795.1_AUK_PRJEB4211_v1/	Denoeud F, Carretero-Paulet L, Dereeper A, Droc G, Guyot R, Pietrella M, Zheng C, Alberti A, Anthony F, Aprea G, Aury JM, Bento P, Bernard M, Bocs S, Campa C, Cenci A, Combes MC, Crouzillat D, Da Silva C, Daddiego L, De Bellis F, Dussert S, Garsmeur O, Gayraud T, Guignon V, Jahn K, Jamilloux V, Jo毛t T, Labadie K, Lan T, Leclercq J, Lepelley M, Leroy T, Li LT, Librado P, Lopez L, Mu帽oz A, Noel B, …	GCA_900059795.1	49390	Dicotyledon	Streptophyta	Magnoliopsida	Gentianales	Rubiaceae	2	710	yes	11	568.611	13007	0.0038	36.65	49.2	25574	94.223	3684	45	2788	219963	38.15	94.22	16.5707	0.044976	104944	50.71	483	9	208	216594	34.66	50.71	8.9181	130518	30.83	236	6	132	6574	43.85	30.83	5.4221	20570	80.4333	0
Solanum lycopersicum	https://ftp.ncbi.nlm.nih.gov/genomes/all/GCF/000/188/115/GCF_000188115.5_SL3.1/	Prashant S. Hosmani, Mirella Flores-Gonzalez, Henri van de Geest, Florian Maumus, Linda V. Bakker, Elio Schijlen, Jan van Haarst, Jan Cordewener, Gabino Sanchez-Perez, Sander Peters, Zhangjun Fei, James J. Giovannoni, Lukas A. Mueller, Surya Saha. An improved de novo assembly and annotation of the tomato reference genome using single-molecule sequencing, Hi-C proximity ligation and optical maps. …	GCF_000188115.5	4081	Dicotyledon	Streptophyta	Magnoliopsida	Solanales	Solanaceae	3	900	yes	12	827.963	3066	0.0028	34.11	71.77	31217	145.429	4659	23	3153	235950	35.73	143.35	17.3136	0.037703	133008	94.25	709	1	248	192162	33.84	80.03	9.6665	144245	34.94	242	1	132	6837	41.83	33.66	4.0658	21564	69.0777	6553
Xanthoceras sorbifolium	https://ftp.ncbi.nlm.nih.gov/genomes/all/GCA/020/796/215/GCA_020796215.1_XSv2.1f/	Liang Q, Li H, Li S, Yuan F, Sun J, Duan Q, Li Q, Zhang R, Sang YL, Wang N, Hou X, Yang KQ, Liu JN, Yang L. The genome assembly and annotation of yellowhorn (Xanthoceras sorbifolium Bunge). Gigascience. 2019 Jun 1;8(6):giz071. doi: 10.1093/gigascience/giz071. PMID: 31241155; PMCID: PMC6593362.	GCA_020796215.1	99658	Dicotyledon	Streptophyta	Magnoliopsida	Sapindales	Sapindaceae	3	504	yes	15	469.996	988	0.025	35.07	56.39	21958	94.0718	4284	201	3092	55263	36.63	92.7	19.7236	0.04672	111437	57.72	518	20	198	20154	32.96	57.51	12.237	126915	29.16	230	1	130	7980	43.95	29.15	6.2023	18671	85.0305	0
Solanum pennellii	https://ftp.ncbi.nlm.nih.gov/genomes/all/GCF/001/406/875/GCF_001406875.1_SPENNV200/	Bolger A, Scossa F, Bolger ME, Lanz C, Maumus F, Tohge T, Quesneville H, Alseekh S, Sørensen I, Lichtenstein G, Fich EA, Conte M, Keller H, Schneeberger K, Schwacke R, Ofner I, Vrebalov J, Xu Y, Osorio S, Aflitos SA, Schijlen E, Jiménez-Goméz JM, Ryngajllo M, Kimura S, Kumar R, Koenig D, Headland LR, Maloof JN, Sinha N, van Ham RC, Lankhorst RK, Mao L, Vogel A, Arsova B, Panstruga R, Fei Z, Rose …	GCF_001406875.1	28526	Dicotyledon	Streptophyta	Magnoliopsida	Solanales	Solanaceae	2	1200	yes	12	926.427	12	77.9911	34.51	NA	34055	161.639	4746	48	3017	158451	35.82	159.75	17.2435	0.03676	135375	98.21	725	1	247	86941	33.98	84.4	9.1102	147692	36.07	244	1	133	7929	41.78	34.73	3.7493	22328	65.5645	6319
Vernicia fordii	https://ngdc.cncb.ac.cn/gwh/Assembly/124/show	Zhang L, Liu M, Long H, Dong W, Pasha A, Esteban E, Li W, Yang X, Li Z, Song A, Ran D, Zhao G, Zeng Y, Chen H, Zou M, Li J, Liang F, Xie M, Hu J, Wang D, Cao H, Provart NJ, Zhang L, Tan X. Tung Tree (Vernicia fordii) Genome Provides A Resource for Understanding Genome Evolution and Improved Oil Production. Genomics Proteomics Bioinformatics. 2019 Dec;17(6):558-575. doi: 10.1016/j.gpb.2019.03.006.…	GWHAAEU00000000	73154	Dicotyledon	Streptophyta	Magnoliopsida	Malpighiales	Euphorbiaceae	3	1200	yes	11	1176.32	20614	0.0017	34.02	73.34	46829	150.756	3219	148	1600	336073	34.96	148.38	12.6141	0.03981	141491	103.38	731	21	220	331558	31.67	95.12	8.0864	186974	45.56	244	1	141	7932	42.32	43.61	3.7074	33380	71.2806	6528
Diospyros oleifera	http://gigadb.org/dataset/100687	Zhu QG, Xu Y, Yang Y, Guan CF, Zhang QY, Huang JW, Grierson D, Chen KS, Gong BC, Yin XR. The persimmon (Diospyros oleifera Cheng) genome provides new insights into the inheritance of astringency and ancestral evolution. Hortic Res. 2019 Dec 18;6:138. doi: 10.1038/s41438-019-0227-2. PMID: 31871686; PMCID: PMC6917749.	100687	227308	Dicotyledon	Streptophyta	Magnoliopsida	Ericales	Ebenaceae	3	850	yes	15	812.355	2532	0.0172	36.85	64.96	30530	239.014	7829	132	3131	224593	38.48	237.4	29.2242	0.037582	116194	194.2	1671	1	292	222851	37.07	193.61	23.8332	140882	32.99	234	1	136	7338	46.64	32.99	4.0604	23860	78.1526	0
Rosa chinensis	https://ftp.ncbi.nlm.nih.gov/genomes/all/GCF/002/994/745/GCF_002994745.2_RchiOBHm-V2/	Raymond O, Gouzy J, Just J, Badouin H, Verdenaud M, Lemainque A, Vergne P, Moja S, Choisne N, Pont C, Carrère S, Caissard JC, Couloux A, Cottret L, Aury JM, Szécsi J, Latrasse D, Madoui MA, François L, Fu X, Yang SH, Dubois A, Piola F, Larrieu A, Perez M, Labadie K, Perrier L, Govetto B, Labrousse Y, Villand P, Bardoux C, Boltz V, Lopez-Roques C, Heitzler P, Vernoux T, Vandenbussche M, Quesnevill…	GCF_002994745.2	74649	Dicotyledon	Streptophyta	Magnoliopsida	Rosales	Rosaceae	3	560	yes	7	515.119	53	0.1995	38.83	67.9	41273	149.899	3632	62	2511	253426	38.81	145.59	28.2641	0.080123	156516	75.56	483	1	170	97682	35.34	62.9	12.2107	162750	43.75	269	1	135	7965	44.59	41.67	8.0892	25783	62.4694	8335
Acer yangbiense	https://ftp.ncbi.nlm.nih.gov/genomes/all/GCA/008/009/225/GCA_008009225.1_AYv1.1/	Yang J, Wariss HM, Tao L, Zhang R, Yun Q, Hollingsworth P, Dao Z, Luo G, Guo H, Ma Y, Sun W. De novo genome assembly of the endangered Acer yangbiense, a plant species with extremely small populations endemic to Yunnan Province, China. Gigascience. 2019 Jul 1;8(7):giz085. doi: 10.1093/gigascience/giz085. Erratum in: Gigascience. 2019 Sep 1;8(9): PMID: 31307060; PMCID: PMC6629541.	GCA_008009225.1	1000413	Dicotyledon	Streptophyta	Magnoliopsida	Sapindales	Sapindaceae	3	640	yes	13	665.888	280	0.051	35.96	68	28331	117.65	4153	71	2923	56406	36.27	116.39	17.4784	0.042546	132415	73.74	557	20	193	38724	32.82	73.42	11.0265	153473	37.01	241	1	135	7968	43.2	36.99	5.5545	24016	84.7693	0
Coriandrum sativum	http://cgdb.bio2db.com/Download/	Song X, Wang J, Li N, Yu J, Meng F, Wei C, Liu C, Chen W, Nie F, Zhang Z, Gong K, Li X, Hu J, Yang Q, Li Y, Li C, Feng S, Guo H, Yuan J, Pei Q, Yu T, Kang X, Zhao W, Lei T, Sun P, Wang L, Ge W, Guo D, Duan X, Shen S, Cui C, Yu Y, Xie Y, Zhang J, Hou Y, Wang J, Wang J, Li XQ, Paterson AH, Wang X. Deciphering the high-quality genome sequence of coriander that causes controversial feelings. Plant Bi…	Coriandrum sativum	4047	Dicotyledon	Streptophyta	Magnoliopsida	Apiales	Apiaceae	3	2130	yes	11	2118.68	6186	0.0268	34.83	70.59	40746	147.44	3619	150	2444	271189	35.76	146.81	6.9292	0.019232	156135	89.99	576	20	225	266907	32.6	89.83	4.2397	189739	43.99	232	1	134	7848	42.47	43.99	2.0764	32470	79.6888	0
Capsicum annuum	https://ftp.ncbi.nlm.nih.gov/genomes/all/GCF/002/878/395/GCF_002878395.1_UCD10Xv1.1/	Hulse-Kemp AM, Maheshwari S, Stoffel K, Hill TA, Jaffe D, Williams SR, Weisenfeld N, Ramakrishnan S, Kumar V, Shah P, Schatz MC, Church DM, Van Deynze A. Reference quality assembly of the 3.5-Gb genome of Capsicum annuum from a single linked-read library. Hortic Res. 2018 Jan 12;5:4. doi: 10.1038/s41438-017-0011-0. PMID: 29423234; PMCID: PMC5798813.	GCF_002878395.1	4072	Dicotyledon	Streptophyta	Magnoliopsida	Solanales	Solanaceae	2	3500	yes	12	3212.49	81202	0.002	34.92	NA	48340	274.259	5674	61	2881	238589	36.28	270.91	8.433	0.015048	153108	186.8	1220	1	330	180793	35.52	144.36	4.4938	162716	39.75	244	1	134	7908	42.04	38.05	1.1844	26496	54.8118	8587
Theobroma cacao	https://ftp.ncbi.nlm.nih.gov/genomes/all/GCF/000/208/745/GCF_000208745.1_Criollo_cocoa_genome_V2/	Argout X, Martin G, Droc G, Fouet O, Labadie K, Rivals E, Aury JM, Lanaud C. The cacao Criollo genome v2.0: an improved version of the genome for genetic and functional genomic studies. BMC Genomics. 2017 Sep 15;18(1):730. doi: 10.1186/s12864-017-4120-9. PMID: 28915793; PMCID: PMC5603072.	GCF_000208745.1	3641	Dicotyledon	Streptophyta	Magnoliopsida	Malvales	Malvaceae	3	430	yes	10	324.88	431	0.0125	34.09	NA	24956	94.4767	3786	70	2815	97546	37	93.44	28.7599	0.076816	114281	51.49	451	1	190	85977	32.83	45.25	13.9274	125356	30.87	246	1	132	7950	43.71	29.75	9.1573	18023	72.2191	5744
Ziziphus jujuba	https://ftp.ncbi.nlm.nih.gov/genomes/all/GCF/020/796/205/GCF_020796205.1_ASM2079620v1/	Liu MJ, Zhao J, Cai QL, Liu GC, Wang JR, Zhao ZH, Liu P, Dai L, Yan G, Wang WJ, Li XS, Chen Y, Sun YD, Liu ZG, Lin MJ, Xiao J, Chen YY, Li XF, Wu B, Ma Y, Jian JB, Yang W, Yuan Z, Sun XC, Wei YL, Yu LL, Zhang C, Liao SG, He RJ, Guang XM, Wang Z, Zhang YY, Luo LH. The complex jujube genome provides insights into fruit tree biology. Nat Commun. 2014 Oct 28;5:5315. doi: 10.1038/ncomms6315. PMID: 253…	GCF_020796205.1	326968	Dicotyledon	Streptophyta	Magnoliopsida	Rosales	Rhamnaceae	2	443	yes	12	405.637	538	0.0306	33.06	NA	31147	122.246	3925	63	2907	535232	35.74	119.59	29.4808	0.076785	135044	67.68	501	1	212	484362	31.45	54.95	13.5474	143701	37.3	260	1	134	7962	43.22	35.18	8.6739	21360	68.578	7972
Populus trichocarpa	https://ftp.ncbi.nlm.nih.gov/genomes/all/GCA/000/002/775/GCA_000002775.4_P.trichocarpa_v4.1/	Tuskan GA, Difazio S, Jansson S, Bohlmann J, Grigoriev I, Hellsten U, Putnam N, Ralph S, Rombauts S, Salamov A, Schein J, Sterck L, Aerts A, Bhalerao RR, Bhalerao RP, Blaudez D, Boerjan W, Brun A, Brunner A, Busov V, Campbell M, Carlson J, Chalot M, Chapman J, Chen GL, Cooper D, Coutinho PM, Couturier J, Covert S, Cronk Q, Cunningham R, Davis J, Degroeve S, Déjardin A, Depamphilis C, Detter J, Di…	GCA_000002775.4	3694	Dicotyledon	Streptophyta	Magnoliopsida	Malpighiales	Salicaceae	1	550	yes	19	392.162	46	0.2394	33.75	NA	34699	126.535	3647	78	2941	53230	37.54	125.43	31.9837	0.088481	162491	67.21	414	20	185	21971	33.49	62.63	15.9694	188189	47.64	253	1	135	7911	43.57	43.9	11.1934	27922	80.4692	9252
Aquilegia coerulea	https://ftp.ncbi.nlm.nih.gov/genomes/all/GCA/002/738/505/GCA_002738505.1_Aquilegia_coerulea_v1/	Filiault DL, Ballerini ES, Mandáková T, Aköz G, Derieg NJ, Schmutz J, Jenkins J, Grimwood J, Shu S, Hayes RD, Hellsten U, Barry K, Yan J, Mihaltcheva S, Karafiátová M, Nizhynska V, Kramer EM, Lysak MA, Hodges SA, Nordborg M. The Aquilegia genome provides insight into adaptive radiation and reveals an extraordinarily polymorphic chromosome with a unique history. Elife. 2018 Oct 16;7:e36426. doi: 1…	GCA_002738505.1	218851	Dicotyledon	Streptophyta	Magnoliopsida	Ranunculales	Ranunculaceae	1	307	yes	7	301.98	970	0.0062	36.92	42	24823	88.4063	3561	102	2571	54572	36.4	87.52	28.9818	0.082201	115511	55.46	480	1	191	9039	33.61	50.1	16.5891	137665	33.13	241	1	133	6993	41.33	30.68	10.1594	19781	79.6882	7487
Fragaria iinumae	https://www.rosaceae.org/Analysis/500	Edger PP, McKain MR, Yocca AE, Knapp SJ, Qiao Q, Zhang T. Reply to: Revisiting the origin of octoploid strawberry. Nat Genet. 2020 Jan;52(1):5-7. doi: 10.1038/s41588-019-0544-2. Epub 2019 Dec 16. PMID: 31844320; PMCID: PMC6960091.	v1.0	3747	Dicotyledon	Streptophyta	Magnoliopsida	Rosales	Rosaceae	3	221	yes	28	805.489	28	27.5942	39.26	36	108447	327.976	3024	175	2369	71561	39.49	318.61	39.5548	0.134635	457752	162.28	355	4	150	68918	34.97	156.23	19.396	533216	122	229	1	130	7941	45.48	119.44	14.8278	91384	84.266	11044
Kandelia obovata	https://ngdc.cncb.ac.cn/search/?dbId=gwh&q=PRJCA002888&page=1	Hu MJ, Sun WH, Tsai WC, Xiang S, Lai XK, Chen DQ, Liu XD, Wang YF, Le YX, Chen SM, Zhang DY, Yu X, Hu WQ, Zhou Z, Chen YQ, Zou SQ, Liu ZJ. Chromosome-scale assembly of the Kandelia obovata genome. Hortic Res. 2020 May 2;7(1):75. doi: 10.1038/s41438-020-0300-x. PMID: 32377365; PMCID: PMC7195387.	GWHAAYT00000000	413952	Dicotyledon	Streptophyta	Magnoliopsida	Malpighiales	Rhizophoraceae	3	212	yes	18	532.747	139	0.0945	37.29	NA	59552	181.768	3052	155	2314	286358	39.85	180.27	33.8381	0.111783	228046	92.12	404	20	172	280325	35.13	91.59	17.1921	281720	77.72	276	1	144	8016	45.65	77.72	14.5877	55025	92.3982	0
Pyrus betulifolia	https://ngdc.cncb.ac.cn/search/?dbId=gwh&q=GWHAAYT00000000&page=1	Dong X, Wang Z, Tian L, Zhang Y, Qi D, Huo H, Xu J, Li Z, Liao R, Shi M, Wahocho SA, Liu C, Zhang S, Tian Z, Cao Y. De novo assembly of a wild pear (Pyrus betuleafolia) genome. Plant Biotechnol J. 2020 Feb;18(2):581-595. doi: 10.1111/pbi.13226. Epub 2019 Aug 12. PMID: 31368610; PMCID: PMC6953202.	GWHAAYT00000000	436086	Dicotyledon	Streptophyta	Magnoliopsida	Rosales	Rosaceae	3	511	yes	17	532.747	139	0.0945	37.29	46.43	59552	181.768	3052	155	2314	286358	39.85	180.27	33.8381	0.111783	228046	92.12	404	20	172	280325	35.13	91.59	17.1921	281720	77.72	276	1	144	8016	45.65	77.72	14.5877	55025	92.3982	0
Citrullus lanatus	http://cucurbitgenomics.org/ftp/genome/watermelon/97103/v2/	Guo S, Zhao S, Sun H, Wang X, Wu S, Lin T, Ren Y, Gao L, Deng Y, Zhang J, Lu X, Zhang H, Shang J, Gong G, Wen C, He N, Tian S, Li M, Liu J, Wang Y, Zhu Y, Jarret R, Levi A, Zhang X, Huang S, Fei Z, Liu W, Xu Y. Resequencing of 414 cultivated and wild watermelon accessions identifies selection for fruit quality traits. Nat Genet. 2019 Nov;51(11):1616-1623. doi: 10.1038/s41588-019-0518-4. Epub 2019…	97103_v2	3654	Dicotyledon	Streptophyta	Magnoliopsida	Cucurbitales	Cucurbitaceae	3	425	yes	11	365.45	113	0.0119	33.57	55.55	22596	81.3901	3602	150	2347	96889	36.33	81.39	22.2712	0.061831	95887	55.02	574	11	212	48454	32.55	55.02	15.0564	118483	26.37	223	3	128	9833	44.22	26.37	7.2148	18209	80.5851	0
Fragaria viridis	https://www.rosaceae.org/Analysis/12137895	Feng C, Wang J, Harris AJ, Folta KM, Zhao M, Kang M. Tracing the Diploid Ancestry of the Cultivated Octoploid Strawberry. Mol Biol Evol. 2021 Jan 23;38(2):478-485. doi: 10.1093/molbev/msaa238. PMID: 32941604; PMCID: PMC7826170.	YNU.v1.0	57918	Dicotyledon	Streptophyta	Magnoliopsida	Rosales	Rosaceae	3	219	yes	7	220.357	29	0.0552	38.52	35.44	34008	100.474	2954	176	2297	41652	39.61	98.87	44.867	0.154331	147722	54.93	372	14	158	31552	35.06	47.41	21.5155	180018	45.06	250	1	136	7938	45.26	39.88	18.0969	28600	84.0979	10176
Elaeis guineensis	https://ftp.ncbi.nlm.nih.gov/genomes/all/GCF/000/442/705/GCF_000442705.1_EG5/	Singh R, Ong-Abdullah M, Low ET, Manaf MA, Rosli R, Nookiah R, Ooi LC, Ooi SE, Chan KL, Halim MA, Azizi N, Nagappan J, Bacher B, Lakey N, Smith SW, He D, Hogan M, Budiman MA, Lee EK, DeSalle R, Kudrna D, Goicoechea JL, Wing RA, Wilson RK, Fulton RS, Ordway JM, Martienssen RA, Sambanthamurthi R. Oil palm genome sequence reveals divergence of interfertile species in Old and New worlds. Nature. 2013…	GCF_000442705.1	51953	Monocotyledon	Streptophyta	Magnoliopsida	Arecales	Arecaceae	2	1800	yes	16	1535.18	40061	0.0029	37.21	50	32095	266.691	8309	66	4519	208031	38.47	264.31	17.2167	0.020906	148733	234.99	1580	1	342	96533	36.21	190.28	12.3946	156186	36.91	236	1	128	8022	48.62	35.29	2.299	22448	69.9424	8877
Cajanus cajan	https://ftp.ncbi.nlm.nih.gov/genomes/all/GCF/000/340/665/GCF_000340665.2_C.cajan_V1.1/	Varshney RK, Chen W, Li Y, Bharti AK, Saxena RK, Schlueter JA, Donoghue MT, Azam S, Fan G, Whaley AM, Farmer AD, Sheridan J, Iwata A, Tuteja R, Penmetsa RV, Wu W, Upadhyaya HD, Yang SP, Shah T, Saxena KB, Michael T, McCombie WR, Yang B, Zhang G, Yang H, Wang J, Spillane C, Cook DR, May GD, Xu X, Jackson SA. Draft genome sequence of pigeonpea (Cajanus cajan), an orphan legume crop of resource-poor…	GCF_000340665.2	3821	Dicotyledon	Streptophyta	Magnoliopsida	Fabales	Fabaceae	2	441	yes	11	590.524	31511	0.0004	32.76	51.67	33324	141.698	4252	44	2918	100971	35.45	139.88	23.6882	0.056431	144635	92.97	643	1	236	98995	31.47	81.8	13.8521	159335	39.03	245	1	133	7953	44.27	37.6	6.3672	24188	72.5843	7098
Aquilaria sinensis	http://gigadb.org/dataset/100702	Ding X, Mei W, Lin Q, Wang H, Wang J, Peng S, Li H, Zhu J, Li W, Wang P, Chen H, Dong W, Guo D, Cai C, Huang S, Cui P, Dai H. Genome sequence of the agarwood tree Aquilaria sinensis (Lour.) Spreng: the first chromosome-level draft genome in the Thymelaeceae family. Gigascience. 2020 Mar 1;9(3):giaa013. doi: 10.1093/gigascience/giaa013. PMID: 32118265; PMCID: PMC7050300.	100702	210372	Dicotyledon	Streptophyta	Magnoliopsida	Malvales	Thymelaeaceae	3	726	yes	8	726.587	9	86.3801	35.53	59.13	29203	92.7959	3178	150	1846	630450	39.17	92.8	12.7715	0.040192	117294	60.21	513	21	165	419460	35	60.21	8.287	146505	32.54	222	3	131	7977	46.91	32.54	4.478	22388	76.6634	0
Beta vulgaris	https://ftp.ncbi.nlm.nih.gov/genomes/all/GCF/002/917/755/GCF_002917755.1_EL10_1.0/	McGrath JM, Funk A, Galewski P, Ou S, Townsend B, Davenport K, Daligault H, Johnson S, Lee J, Hastie A, Darracq A, Willems G, Barnes S, Liachko I, Sullivan S, Koren S, Phillippy A, Wang J, Liu T, Pulman J, Childs K, Shu S, Yocum A, Fermin D, Mutasa-Göttgens E, Stevanato P, Taguchi K, Naegele R, Dorn KM. A contiguous de novo genome assembly of sugar beet EL10 (Beta vulgaris L.). DNA Res. 2023 Feb …	GCF_002917755.1	161934	Dicotyledon	Streptophyta	Magnoliopsida	Caryophyllales	Chenopodiaceae	3	731	yes	9	541.053	42	0.4132	35.85	NA	30897	159.936	5176	23	3202	806948	36.5	156.36	28.8987	0.057105	119970	123.7	1031	1	352	798273	34.84	100.44	18.5641	129402	34.88	270	1	136	7911	42.57	33.45	6.1827	19725	63.8411	6632
Lupinus angustifolius	https://ftp.ncbi.nlm.nih.gov/genomes/all/GCF/001/865/875/GCF_001865875.1_LupAngTanjil_v1.0/	Wang P, Zhou G, Jian J, Yang H, Renshaw D, Aubert MK, Clements J, He T, Sweetingham M, Li C. Whole-genome assembly and resequencing reveal genomic imprint and key genes of rapid domestication in narrow-leafed lupin. Plant J. 2021 Mar;105(5):1192-1210. doi: 10.1111/tpj.15100. Epub 2021 Jan 11. PMID: 33249667.	GCF_001865875.1	3871	Dicotyledon	Streptophyta	Magnoliopsida	Fabales	Fabaceae	3	1150	yes	20	609.203	13573	0.0015	33.46	31.67	38688	169.983	4394	71	3107	131580	35.25	161.61	26.5285	0.063506	185392	104.53	564	1	235	87253	32.36	91.47	15.015	204205	49.41	242	1	132	7950	42.15	45.49	7.4669	29032	75.0414	10962
Spatholobus suberectus	https://ftp.ncbi.nlm.nih.gov/genomes/all/GCA/004/329/165/GCA_004329165.1_ASM432916v1/	Qin S, Wu L, Wei K, Liang Y, Song Z, Zhou X, Wang S, Li M, Wu Q, Zhang K, Hui Y, Wang S, Miao J, Zhang Z. A draft genome for Spatholobus suberectus. Sci Data. 2019 Jul 4;6(1):113. doi: 10.1038/s41597-019-0110-x. PMID: 31273216; PMCID: PMC6609623.	GCA_004329165.1	455371	Dicotyledon	Streptophyta	Magnoliopsida	Fabales	Fabaceae	3	793	yes	9	798.47	816	0.023	31.7	47.82	31106	128.387	4127	153	2466	252148	35.75	128.36	16.0755	0.038957	121499	94.04	774	21	263	188673	32.35	94.02	11.775	152605	34.35	225	1	131	7953	45.03	34.35	4.3019	24785	79.6792	0
Oryza sativa	http://rice.uga.edu/pub/data/Eukaryotic_Projects/o_sativa/annotation_dbs/pseudomolecules/version_7.0/all.dir/	Kawahara Y, de la Bastide M, Hamilton JP, Kanamori H, McCombie WR, Ouyang S, Schwartz DC, Tanaka T, Wu J, Zhou S, Childs KL, Davidson RM, Lin H, Quesada-Ocampo L, Vaillancourt B, Sakai H, Lee SS, Kim J, Numa H, Itoh T, Buell CR, Matsumoto T. Improvement of the Oryza sativa Nipponbare reference genome using next generation sequence and optical map data. Rice (N Y). 2013 Feb 6;6(1):4. doi: 10.1186/…	version_7.0	4530	Monocotyledon	Streptophyta	Magnoliopsida	Poales	Poaceae	3	420	yes	12	374.471	14	29.6976	43.29	NA	55986	166.005	2965	84	2393	57094	45.22	164.94	44.0466	0.149507	190744	77.77	408	5	172	18327	38.09	74.18	19.8085	238254	78.79	331	1	162	15363	53.63	77.18	20.6112	43781	78.1999	6457
Sorghum bicolor	https://ftp.ncbi.nlm.nih.gov/genomes/all/GCF/000/003/195/GCF_000003195.3_Sorghum_bicolor_NCBIv3/	McCormick RF, Truong SK, Sreedasyam A, Jenkins J, Shu S, Sims D, Kennedy M, Amirebrahimi M, Weers BD, McKinley B, Mattison A, Morishige DT, Grimwood J, Schmutz J, Mullet JE. The Sorghum bicolor reference genome: improved assembly, gene annotations, a transcriptome atlas, and signatures of genome organization. Plant J. 2018 Jan;93(2):338-354. doi: 10.1111/tpj.13781. Epub 2017 Dec 28. PMID: 2916175…	GCF_000003195.3	4558	Monocotyledon	Streptophyta	Magnoliopsida	Poales	Poaceae	2	730	yes	10	709.345	869	0.0042	43.89	NA	32942	131.263	3985	23	2890	171091	45.74	129.34	18.2335	0.04644	135417	74.69	552	1	154	132439	40.69	64.68	9.1189	149260	39.16	262	1	134	7860	54.7	37.81	5.3304	23157	70.2963	6347
Glycine max	https://ftp.ncbi.nlm.nih.gov/genomes/all/GCF/000/004/515/GCF_000004515.6_Glycine_max_v4.0/	Valliyodan B, Cannon SB, Bayer PE, Shu S, Brown AV, Ren L, Jenkins J, Chung CY, Chan TF, Daum CG, Plott C, Hastie A, Baruch K, Barry KW, Huang W, Patil G, Varshney RK, Hu H, Batley J, Yuan Y, Song Q, Stupar RM, Goodstein DM, Stacey G, Lam HM, Jackson SA, Schmutz J, Grimwood J, Edwards D, Nguyen HT. Construction and comparison of three reference-quality genome assemblies for soybean. Plant J. 2019…	GCF_000004515.6	3847	Dicotyledon	Streptophyta	Magnoliopsida	Fabales	Fabaceae	3	1115	yes	20	978.942	284	0.0411	34.74	NA	59041	246.402	4173	54	3029	271594	36.22	243.73	24.8976	0.060311	248667	146.48	589	1	243	149832	32.59	125.84	12.8549	266098	63.88	240	1	131	7929	44.08	61.23	6.2551	39651	67.1584	13587
Dioscorea alata	https://ftp.ncbi.nlm.nih.gov/genomes/all/GCA/020/875/875/GCA_020875875.1_Dalata_v2/	Bredeson JV, Lyons JB, Oniyinde IO, Okereke NR, Kolade O, Nnabue I, Nwadili CO, Hřibová E, Parker M, Nwogha J, Shu S, Carlson J, Kariba R, Muthemba S, Knop K, Barton GJ, Sherwood AV, Lopez-Montes A, Asiedu R, Jamnadass R, Muchugi A, Goodstein D, Egesi CN, Featherston J, Asfaw A, Simpson GG, Doležel J, Hendre PS, Van Deynze A, Kumar PL, Obidiegwu JE, Bhattacharjee R, Rokhsar DS. Chromosome evoluti…	GCA_020875875.1	55571	Monocotyledon	Streptophyta	Magnoliopsida	Dioscoreales	Dioscoreaceae	3	480	no	20	480.026	25	21.8715	36.41	NA	25189	97.9111	3887	93	2908	60106	37.21	97.03	20.2141	0.052474	123987	62.58	505	1	161	26946	32.7	56.32	11.7336	138442	33	238	1	129	7938	45.31	31.49	6.5602	20442	81.1545	6704
Dioscorea rotundata	https://ftp.ncbi.nlm.nih.gov/genomes/all/GCF/009/730/915/GCF_009730915.1_TDr96_F1_v2_PseudoChromosome.rev07_lg8_w22_25.fasta/	Sugihara Y, Darkwa K, Yaegashi H, Natsume S, Shimizu M, Abe A, Hirabuchi A, Ito K, Oikawa K, Tamiru-Oli M, Ohta A, Matsumoto R, Agre P, De Koeyer D, Pachakkil B, Yamanaka S, Muranaka S, Takagi H, White B, Asiedu R, Innan H, Asfaw A, Adebola P, Terauchi R. Genome analyses reveal the hybrid origin of the staple crop white Guinea yam (Dioscorea rotundata). Proc Natl Acad Sci U S A. 2020 Dec 15;117(5…	GCF_009730915.1	55577	Monocotyledon	Streptophyta	Magnoliopsida	Dioscoreales	Dioscoreaceae	3	570	yes	20	584.309	2254	0.0243	36.25	NA	35059	117.07	3339	65	2294	191977	37.11	115.69	19.7996	0.060001	126840	67.11	529	1	153	94634	32.91	59.58	10.1965	139179	32.62	234	1	129	7944	45.18	31.57	5.4035	21049	60.0388	5126
Miscanthus sinensis	https://data.jgi.doe.gov/refine-download/phytozome?organism=Msinensis&expanded=497	Mitros T, Session AM, James BT, Wu GA, Belaffif MB, Clark LV, Shu S, Dong H, Barling A, Holmes JR, Mattick JE, Bredeson JV, Liu S, Farrar K, G艂owacka K, Je偶owski S, Barry K, Chae WB, Juvik JA, Gifford J, Oladeinde A, Yamada T, Grimwood J, Putnam NH, De Vega J, Barth S, Klaas M, Hodkinson T, Li L, Jin X, Peng J, Yu CY, Heo K, Yoo JH, Ghimire BK, Donnison IS, Schmutz J, Hudson ME, Sacks EJ, Moose S…	Msinensis_497_v7.1	62337	Monocotyledon	Streptophyta	Magnoliopsida	Poales	Poaceae	2	2500	yes	19	2079.43	14431	0.0017	45.77	NA	89486	364.159	4069	90	3010	73249	45.67	237.61	11.4267	0.043034	234382	123.79	528	1	142	22126	41.45	117.4	5.6458	305890	72.59	237	1	134	7857	54.6	70.19	3.3754	71095	79.4482	0
Citrus sinensis	https://ftp.ncbi.nlm.nih.gov/genomes/all/GCF/000/317/415/GCF_000317415.1_Csi_valencia_1.0/	Xu Q, Chen LL, Ruan X, Chen D, Zhu A, Chen C, Bertrand D, Jiao WB, Hao BH, Lyon MP, Chen J, Gao S, Xing F, Lan H, Chang JW, Ge X, Lei Y, Hu Q, Miao Y, Wang L, Xiao S, Biswas MK, Zeng W, Guo F, Cao H, Yang X, Xu XW, Cheng YJ, Xu J, Liu JH, Luo OJ, Tang Z, Guo WW, Kuang H, Zhang HY, Roose ML, Nagarajan N, Deng XX, Ruan Y. The draft genome of sweet orange (Citrus sinensis). Nat Genet. 2013 Jan;45(1)…	GCF_000317415.1	2711	Dicotyledon	Streptophyta	Magnoliopsida	Sapindales	Rutaceae	2	367	yes	9	327.829	4844	0.0008	34.06	20	30112	113.445	3767	23	2560	577272	36.66	108.44	33.078	0.091853	126846	68.73	542	1	188	575627	32.85	54.71	16.6897	137458	35.13	256	1	133	10378	43.49	33.24	10.1397	20560	68.2784	7516
Benincasa hispida	https://ftp.ncbi.nlm.nih.gov/genomes/all/GCF/009/727/055/GCF_009727055.1_ASM972705v1/	Xie D, Xu Y, Wang J, Liu W, Zhou Q, Luo S, Huang W, He X, Li Q, Peng Q, Yang X, Yuan J, Yu J, Wang X, Lucas WJ, Huang S, Jiang B, Zhang Z. The wax gourd genomes offer insights into the genetic diversity and ancestral cucurbit karyotype. Nat Commun. 2019 Nov 14;10(1):5158. doi: 10.1038/s41467-019-13185-3. PMID: 31727887; PMCID: PMC6856369.	GCF_009727055.1	102211	Dicotyledon	Streptophyta	Magnoliopsida	Cucurbitales	Cucurbitaceae	3	1030	yes	15	912.951	1791	0.0028	34.84	75.5	26068	127.424	4888	67	3065	145571	36.32	125.96	13.7969	0.028554	114288	92.2	807	1	241	98500	34	76.35	8.3625	122095	28.36	232	1	130	8004	43.76	27.09	2.9672	17564	67.3776	6196
Nicotiana attenuata	https://ftp.ncbi.nlm.nih.gov/genomes/all/GCF/001/879/085/GCF_001879085.1_NIATTr2/	Xu S, Brockmöller T, Navarro-Quezada A, Kuhl H, Gase K, Ling Z, Zhou W, Kreitzer C, Stanke M, Tang H, Lyons E, Pandey P, Pandey SP, Timmermann B, Gaquerel E, Baldwin IT. Wild tobacco genomes reveal the evolution of nicotine biosynthesis. Proc Natl Acad Sci U S A. 2017 Jun 6;114(23):6133-6138. doi: 10.1073/pnas.1700073114. Epub 2017 May 23. PMID: 28536194; PMCID: PMC5468653.	GCF_001879085.1	49451	Dicotyledon	Streptophyta	Magnoliopsida	Solanales	Solanaceae	3	2500	yes	12	2365.68	37194	0.0059	40.23	81	39977	180.485	4515	71	2899	170512	37.78	179.23	7.5764	0.016899	147713	115.71	783	1	272	117496	35.94	104.02	4.397	167569	42.27	252	1	139	7944	42.55	41.18	1.7408	27767	69.4574	6325
Aeschynomene evenia	http://aeschynomenebase.fr/download	Quilbé J, Lamy L, Brottier L, Leleux P, Fardoux J, Rivallan R, Benichou T, Guyonnet R, Becana M, Villar I, Garsmeur O, Hufnagel B, Delteil A, Gully D, Chaintreuil C, Pervent M, Cartieaux F, Bourge M, Valentin N, Martin G, Fontaine L, Droc G, Dereeper A, Farmer A, Libourel C, Nouwen N, Gressent F, Mournet P, D'Hont A, Giraud E, Klopp C, Arrighi JF. Genetics of nodulation in Aeschynomene evenia unc…	v1.0	561484	Dicotyledon	Streptophyta	Magnoliopsida	Fabales	Fabaceae	2	372	yes	10	376.387	13	28.8454	35.24	53.5	32700	109.351	3344	150	2263	64755	37.43	109.34	29.0488	0.086879	131889	69.7	528	21	202	36730	32.94	69.69	18.5162	164590	39.65	241	3	137	7962	45.29	39.65	10.5331	24336	74.422	0
Mikania micrantha	https://ftp.ncbi.nlm.nih.gov/genomes/all/GCA/009/363/875/GCA_009363875.1_ASM936387v1/	Liu B, Yan J, Li W, Yin L, Li P, Yu H, Xing L, Cai M, Wang H, Zhao M, Zheng J, Sun F, Wang Z, Jiang Z, Ou Q, Li S, Qu L, Zhang Q, Zheng Y, Qiao X, Xi Y, Zhang Y, Jiang F, Huang C, Liu C, Ren Y, Wang S, Liu H, Guo J, Wang H, Dong H, Peng C, Qian W, Fan W, Wan F. Mikania micrantha genome provides insights into the molecular mechanism of rapid growth. Nat Commun. 2020 Jan 17;11(1):340. doi: 10.1038/…	GCA_009363875.1	192012	Dicotyledon	Streptophyta	Magnoliopsida	Asterales	Asteraceae	3	1860	yes	19	1790.64	2815	0.0515	36.19	75.98	46351	197.103	4252	177	2651	355829	36.34	197.1	11.0074	0.025885	187228	139.51	745	24	247	232790	33.65	139.51	7.7911	233579	57.59	247	3	138	6897	42.86	57.59	3.2162	39405	85.0143	0
Phaseolus lunatus	https://data.jgi.doe.gov/refine-download/phytozome?organism=Plunatus&expanded=563	Garcia T, Duitama J, Zullo SS, Gil J, Ariani A, Dohle S, Palkovic A, Skeen P, Bermudez-Santana CI, Debouck DG, Martínez-Castillo J, Gepts P, Chacón-Sánchez MI. Comprehensive genomic resources related to domestication and crop improvement traits in Lima bean. Nat Commun. 2021 Jan 29;12(1):702. doi: 10.1038/s41467-021-20921-1. PMID: 33514713; PMCID: PMC7846787.	Plunatus_563_V1	3884	Dicotyledon	Streptophyta	Magnoliopsida	Fabales	Fabaceae	3	622	yes	11	546.421	313	0.0305	35.77	41.22	43997	134.893	3066	93	1957	386909	37.81	133.98	24.5193	0.080519	161279	85.94	533	4	174	384517	33.52	75.56	13.8279	212135	51.51	243	1	138	8578	45.17	48.11	8.8047	32791	74.5301	5327
Phaseolus vulgaris	https://ftp.ncbi.nlm.nih.gov/genomes/all/GCF/000/499/845/GCF_000499845.1_PhaVulg1_0/	Schmutz J, McClean PE, Mamidi S, Wu GA, Cannon SB, Grimwood J, Jenkins J, Shu S, Song Q, Chavarro C, Torres-Torres M, Geffroy V, Moghaddam SM, Gao D, Abernathy B, Barry K, Blair M, Brick MA, Chovatia M, Gepts P, Goodstein DM, Gonzales M, Hellsten U, Hyten DL, Jia G, Kelly JD, Kudrna D, Lee R, Richard MM, Miklas PN, Osorno JM, Rodrigues J, Thareau V, Urrea CA, Wang M, Yu Y, Zhang M, Wing RA, Crega…	GCF_000499845.1	3885	Dicotyledon	Streptophyta	Magnoliopsida	Fabales	Fabaceae	2	587	yes	11	521.077	708	0.0032	34.96	45.42	28134	101.59	3611	5	2790	74487	36.36	101.29	19.4377	0.053992	125994	58.92	468	10	202	10034	31.68	56.84	10.9072	146579	35.21	240	1	133	8573	43.91	34.66	6.6523	22944	81.5526	3483
Poncirus trifoliata	https://data.jgi.doe.gov/refine-download/phytozome?organism=Ptrifoliata&expanded=565	Peng Z, Bredeson JV, Wu GA, Shu S, Rawat N, Du D, Parajuli S, Yu Q, You Q, Rokhsar DS, Gmitter FG Jr, Deng Z. A chromosome-scale reference genome of trifoliate orange (Poncirus trifoliata) provides insights into disease resistance, cold tolerance and genome evolution in Citrus. Plant J. 2020 Dec;104(5):1215-1232. doi: 10.1111/tpj.14993. Epub 2020 Oct 18. PMID: 32985030; PMCID: PMC7756384.	Ptrifoliata_565_v1.3	37690	Dicotyledon	Streptophyta	Magnoliopsida	Sapindales	Rutaceae	3	273	yes	9	264.98	152	0.0135	33.96	42.6	25537	83.9098	3286	99	2596	61555	37.18	83.07	31.3509	0.096373	115307	44.41	385	1	171	51367	32.54	41.42	15.6332	134290	33.32	248	1	135	7962	43.55	32.46	12.2498	20855	81.6658	4398
Cucumis sativus	https://ftp.ncbi.nlm.nih.gov/genomes/all/GCF/000/004/075/GCF_000004075.3_Cucumber_9930_V3/	Li Q, Li H, Huang W, Xu Y, Zhou Q, Wang S, Ruan J, Huang S, Zhang Z. A chromosome-scale genome assembly of cucumber (Cucumis sativus L.). Gigascience. 2019 Jun 1;8(6):giz072. doi: 10.1093/gigascience/giz072. PMID: 31216035; PMCID: PMC6582320.	GCF_000004075.3	3659	Dicotyledon	Streptophyta	Magnoliopsida	Cucurbitales	Cucurbitaceae	3	367	yes	7	226.641	88	0.16	32.83	36.43	23995	102.096	4255	68	3053	133422	36.33	100.03	44.1344	0.105872	113923	66.82	587	1	214	201156	33.44	56.04	24.7261	121282	28.31	233	1	129	8010	43.34	27.17	11.9896	17278	72.0067	6036
Zea mays	https://ftp.ncbi.nlm.nih.gov/genomes/all/GCF/902/167/145/GCF_902167145.1_Zm-B73-REFERENCE-NAM-5.0/	Jiao Y, Peluso P, Shi J, Liang T, Stitzer MC, Wang B, Campbell MS, Stein JC, Wei X, Chin CS, Guill K, Regulski M, Kumari S, Olson A, Gent J, Schneider KL, Wolfgruber TK, May MR, Springer NM, Antoniou E, McCombie WR, Presting GG, McMullen M, Ross-Ibarra J, Dawe RK, Hastie A, Rank DR, Ware D. Improved maize reference genome with single-molecule technologies. Nature. 2017 Jun 22;546(7659):524-527. d…	GCF_902167145.1	4577	Monocotyledon	Streptophyta	Magnoliopsida	Poales	Poaceae	3	2300	yes	10	2182.79	687	0.0643	46.77	64	49890	222.227	4454	58	2398	197453	46.71	217.18	9.9498	0.022856	176561	141.15	799	1	149	186557	43.96	113.65	5.2066	184458	45.22	245	1	131	9171	54.61	42.78	1.9599	29480	59.09	10465
Cucurbita pepo	https://ftp.ncbi.nlm.nih.gov/genomes/all/GCF/002/806/865/GCF_002806865.1_ASM280686v2/	Montero-Pau J, Blanca J, Bombarely A, Ziarsolo P, Esteras C, Martí-Gómez C, Ferriol M, Gómez P, Jamilena M, Mueller L, Picó B, Cañizares J. De novo assembly of the zucchini genome reveals a whole-genome duplication associated with the origin of the Cucurbita genus. Plant Biotechnol J. 2018 Jun;16(6):1161-1171. doi: 10.1111/pbi.12860. Epub 2017 Dec 4. PMID: 29112324; PMCID: PMC5978595.	GCF_002806865.1	3663	Dicotyledon	Streptophyta	Magnoliopsida	Cucurbitales	Cucurbitaceae	2	283	yes	20	261.355	25263	0.0003	36.49	37.8	35796	123.819	3459	57	2622	146256	38.86	120.86	46.2451	0.136963	161505	74.34	460	1	172	139882	35.23	65.5	25.0606	174511	40.83	234	1	130	7971	45.25	38.84	14.8595	25312	70.7118	8396
Vigna unguiculata	https://ftp.ncbi.nlm.nih.gov/genomes/all/GCF/004/118/075/GCF_004118075.2_ASM411807v2/	Lonardi S, Muñoz-Amatriaín M, Liang Q, Shu S, Wanamaker SI, Lo S, Tanskanen J, Schulman AH, Zhu T, Luo MC, Alhakami H, Ounit R, Hasan AM, Verdier J, Roberts PA, Santos JRP, Ndeve A, Doležel J, Vrána J, Hokin SA, Farmer AD, Cannon SB, Close TJ. The genome of cowpea (Vigna unguiculata [L.] Walp.). Plant J. 2019 Jun;98(5):767-782. doi: 10.1111/tpj.14349. PMID: 31017340; PMCID: PMC6852540.	GCF_004118075.2	3917	Dicotyledon	Streptophyta	Magnoliopsida	Fabales	Fabaceae	3	560	yes	11	518.748	676	0.0435	32.95	49.53	34290	127.977	3732	59	2676	104097	36.5	126.71	24.4255	0.066101	145530	76.79	528	1	186	87770	32.21	66.48	12.8159	158071	40.06	253	1	135	7902	43.93	38.64	7.4489	23583	68.7752	7026
Arachis hypogaea	https://ftp.ncbi.nlm.nih.gov/genomes/all/GCF/003/086/295/GCF_003086295.2_arahy.Tifrunner.gnm1.KYV3/	Bertioli DJ, Jenkins J, Clevenger J, Dudchenko O, Gao D, Seijo G, Leal-Bertioli SCM, Ren L, Farmer AD, Pandey MK, Samoluk SS, Abernathy B, Agarwal G, Ballén-Taborda C, Cameron C, Campbell J, Chavarro C, Chitikineni A, Chu Y, Dash S, El Baidouri M, Guo B, Huang W, Kim KD, Korani W, Lanciano S, Lui CG, Mirouze M, Moretzsohn MC, Pham M, Shin JH, Shirasawa K, Sinharoy S, Sreedasyam A, Weeks NT, Zhang…	GCF_003086295.2	3818	Dicotyledon	Streptophyta	Magnoliopsida	Fabales	Fabaceae	3	2700	yes	20	2557.07	385	0.017	36.32	74	109228	304.309	2786	59	1795	163044	36.21	300.8	11.7633	0.042716	324096	169.03	522	1	201	99290	31.48	141.07	5.5167	343578	90.08	262	1	135	7977	43.88	86.18	3.3703	54666	50.0476	17645
Ginkgo biloba	http://gigadb.org/dataset/100613	Guan R, Zhao Y, Zhang H, Fan G, Liu X, Zhou W, Shi C, Wang J, Liu W, Liang X, Fu Y, Ma K, Zhao L, Zhang F, Lu Z, Lee SM, Xu X, Wang J, Yang H, Fu C, Ge S, Chen W. Draft genome of the living fossil Ginkgo biloba. Gigascience. 2016 Nov 21;5(1):49. doi: 10.1186/s13742-016-0154-1. PMID: 27871309; PMCID: PMC5118899.	100613	3311	Gymnosperm	Streptophyta	Ginkgoopsida	Ginkgoales	Ginkgoaceae	2	11750	no	12	9554.9	76468	0.0019	34.94	76.58	41309	1058.31	25619	51	1741	1389061	38.7	1000.16	10.4676	0.004323	132498	1009.5	7619	1	189	1272918	38.45	955.22	9.9972	173807	48.65	280	2	144	14319	43.69	46.31	0.4847	30439	73.6861	0
Arachis duranensis	https://ftp.ncbi.nlm.nih.gov/genomes/all/GCF/000/817/695/GCF_000817695.3_aradu.V14167.gnm2.J7QH/	Bertioli DJ, Cannon SB, Froenicke L, Huang G, Farmer AD, Cannon EK, Liu X, Gao D, Clevenger J, Dash S, Ren L, Moretzsohn MC, Shirasawa K, Huang W, Vidigal B, Abernathy B, Chu Y, Niederhuth CE, Umale P, Araújo AC, Kozik A, Kim KD, Burow MD, Varshney RK, Wang X, Zhang X, Barkley N, Guimarães PM, Isobe S, Guo B, Liao B, Stalker HT, Schmitz RJ, Scheffler BE, Leal-Bertioli SC, Xun X, Jackson SA, Miche…	GCF_000817695.3	130453	Dicotyledon	Streptophyta	Magnoliopsida	Fabales	Fabaceae	2	1250	yes	10	1081.89	1581	0.0138	35.8	61.73	44218	154.105	3485	64	2210	209571	36.16	149.91	13.8563	0.040871	152515	98.49	646	1	191	97875	32.04	77.6	7.1727	169651	44.2	261	1	138	7581	43.84	42.71	3.9476	27193	61.4976	6402
Nymphaea colorata	https://ftp.ncbi.nlm.nih.gov/genomes/all/GCF/008/831/285/GCF_008831285.2_ASM883128v2/	Zhang L, Chen F, Zhang X, Li Z, Zhao Y, Lohaus R, Chang X, Dong W, Ho SYW, Liu X, Song A, Chen J, Guo W, Wang Z, Zhuang Y, Wang H, Chen X, Hu J, Liu Y, Qin Y, Wang K, Dong S, Liu Y, Zhang S, Yu X, Wu Q, Wang L, Yan X, Jiao Y, Kong H, Zhou X, Yu C, Chen Y, Li F, Wang J, Chen W, Chen X, Jia Q, Zhang C, Jiang Y, Zhang W, Liu G, Fu J, Chen F, Ma H, Van de Peer Y, Tang H. The water lily genome and the…	GCF_008831285.2	210225	BasalAngiosperm	Streptophyta	Magnoliopsida	Nymphaeales	Nymphaeaceae	3	409	yes	14	408.895	786	0.0348	38.62	NA	24578	158.433	6446	67	3879	191305	39.86	154.68	37.8291	0.060108	118194	137.84	1166	1	348	99276	37.54	104.88	25.6495	122263	29.73	243	1	130	8355	47.74	28.3	6.9212	17454	71.0147	6495
Tripterygium wilfordii	https://ftp.ncbi.nlm.nih.gov/genomes/all/GCF/013/401/445/GCF_013401445.1_ASM1340144v1/	Tu L, Su P, Zhang Z, Gao L, Wang J, Hu T, Zhou J, Zhang Y, Zhao Y, Liu Y, Song Y, Tong Y, Lu Y, Yang J, Xu C, Jia M, Peters RJ, Huang L, Gao W. Genome of Tripterygium wilfordii and identification of cytochrome P450 involved in triptolide biosynthesis. Nat Commun. 2020 Feb 20;11(1):971. doi: 10.1038/s41467-020-14776-1. Erratum in: Nat Commun. 2020 Oct 15;11(1):5309. PMID: 32080175; PMCID: PMC70332…	GCF_013401445.1	458696	Dicotyledon	Streptophyta	Magnoliopsida	Celastrales	Celastraceae	3	366	yes	23	348.533	321	0.0957	37.57	52.36	37561	139.811	3722	48	2852	199807	38.56	137.39	39.4197	0.107769	168913	79.47	470	1	205	161903	34.86	68.47	19.6459	181094	43.93	243	1	130	10677	44.3	41.99	12.0484	27024	71.947	9096
Euryale ferox	https://genomevolution.org/CoGe/GenomeInfo.pl?gid=56574	Yang Y, Sun P, Lv L, Wang D, Ru D, Li Y, Ma T, Zhang L, Shen X, Meng F, Jiao B, Shan L, Liu M, Wang Q, Qin Z, Xi Z, Wang X, Davis CC, Liu J. Prickly waterlily and rigid hornwort genomes shed light on early angiosperm evolution. Nat Plants. 2020 Mar;6(3):215-222. doi: 10.1038/s41477-020-0594-6. Epub 2020 Feb 24. PMID: 32094642; PMCID: PMC8075997.	56574	4414	BasalAngiosperm	Streptophyta	Magnoliopsida	Nymphaeales	Nymphaeaceae	3	768	yes	29	721.229	29	23.8662	36.44	38.35	40049	251.038	6268	271	4301	326864	38.35	250.28	34.7018	0.055529	195092	183.58	941	20	306	254247	35.55	183.45	25.4361	226825	49.34	218	1	123	13788	47.69	49.34	6.8406	40033	99.96	0
Spinacia oleracea	http://spinachbase.org/ftp/genome/Monoe-Viroflay/	Cai X, Sun X, Xu C, Sun H, Wang X, Ge C, Zhang Z, Wang Q, Fei Z, Jiao C, Wang Q. Genomic analyses provide insights into spinach domestication and the genetic basis of agronomic traits. Nat Commun. 2021 Dec 13;12(1):7246. doi: 10.1038/s41467-021-27432-z. Erratum in: Nat Commun. 2022 Jan 28;13(1):665. PMID: 34903739; PMCID: PMC8668906.	Monoe-Viroflay	3562	Dicotyledon	Streptophyta	Magnoliopsida	Caryophyllales	Chenopodiaceae	2	1010	yes	6	894.28	7	136.525	37.89	69.9	28964	156.851	5415	201	3592	151231	36.95	154.78	17.3076	0.032388	135079	111.65	827	4	273	133066	35.06	110.66	12.374	154554	34.03	220	1	129	8286	43.26	33.94	3.795	24994	86.2933	0
Oryza brachyantha	https://ftp.ncbi.nlm.nih.gov/genomes/all/GCF/000/231/095/GCF_000231095.2_ObraRS2/	Chen J, Huang Q, Gao D, Wang J, Lang Y, Liu T, Li B, Bai Z, Luis Goicoechea J, Liang C, Chen C, Zhang W, Sun S, Liao Y, Zhang X, Yang L, Song C, Wang M, Shi J, Liu G, Liu J, Zhou H, Zhou W, Yu Q, An N, Chen Y, Cai Q, Wang B, Liu B, Min J, Huang Y, Wu H, Li Z, Zhang Y, Yin Y, Song W, Jiang J, Jackson SA, Wing RA, Wang J, Chen M. Whole-genome sequencing of Oryza brachyantha reveals mechanisms under…	GCF_000231095.2	4533	Monocotyledon	Streptophyta	Magnoliopsida	Poales	Poaceae	2	300	yes	12	263.33	60	0.0778	41.55	29.17	27040	99.6751	3686	64	2966	173094	44.11	98.69	37.4786	0.102685	119670	54.53	456	1	159	170064	37.16	49.56	18.822	132796	32.93	248	1	131	7857	54.6	32.14	12.207	19391	71.7123	4486
Musa acuminata	https://ftp.ncbi.nlm.nih.gov/genomes/all/GCF/000/313/855/GCF_000313855.2_ASM31385v2/	D'Hont A, Denoeud F, Aury JM, Baurens FC, Carreel F, Garsmeur O, Noel B, Bocs S, Droc G, Rouard M, Da Silva C, Jabbari K, Cardi C, Poulain J, Souquet M, Labadie K, Jourda C, Lengellé J, Rodier-Goud M, Alberti A, Bernard M, Correa M, Ayyampalayam S, Mckain MR, Leebens-Mack J, Burgess D, Freeling M, Mbéguié-A-Mbéguié D, Chabannes M, Wicker T, Panaud O, Barbosa J, Hribova E, Heslop-Harrison P, Habas…	GCF_000313855.2	4641	Monocotyledon	Streptophyta	Magnoliopsida	Zingiberales	Musaceae	2	523	yes	11	472.231	7259	0.0031	38.87	33.3	34206	174.343	5097	70	3323	828479	40.19	171.45	36.3066	0.072435	163487	125.7	769	1	191	823915	35.74	108.82	23.0443	175107	42.31	242	1	130	7953	50.55	40.2	8.5128	26259	76.7672	9402
Atriplex hortensis	https://genomevolution.org/coge/SearchResults.pl?s=56906&p=genome	Hunt SP, Jarvis DE, Larsen DJ, Mosyakin SL, Kolano BA, Jackson EW, Martin SL, Jellen EN, Maughan PJ. A Chromosome-Scale Assembly of the Garden Orach (Atriplex hortensis L.) Genome Using Oxford Nanopore Sequencing. Front Plant Sci. 2020 May 25;11:624. doi: 10.3389/fpls.2020.00624. PMID: 32523593; PMCID: PMC7261831.	56906	34272	Dicotyledon	Streptophyta	Magnoliopsida	Caryophyllales	Chenopodiaceae	3	1170	yes	9	965.004	1325	0.0353	37.06	71.46	39540	151.023	3819	6	1772	64452	35.22	146.39	15.1694	0.040974	132117	88.12	667	20	223	22396	32.79	87.76	9.0944	155574	36.27	233	1	138	7890	42.04	36.16	3.7476	28518	72.1244	126
Arabidopsis thaliana	https://ftp.ncbi.nlm.nih.gov/genomes/all/GCF/000/001/735/GCF_000001735.4_TAIR10.1/	Lamesch P, Berardini TZ, Li D, Swarbreck D, Wilks C, Sasidharan R, Muller R, Dreher K, Alexander DL, Garcia-Hernandez M, Karthikeyan AS, Lee CH, Nelson WD, Ploetz L, Singh S, Wensel A, Huala E. The Arabidopsis Information Resource (TAIR): improved gene annotation and new tools. Nucleic Acids Res. 2012 Jan;40(Database issue):D1202-10. doi: 10.1093/nar/gkr1090. Epub 2011 Dec 2. PMID: 22140109; PMCI…	GCF_000001735.4	3702	Dicotyledon	Streptophyta	Magnoliopsida	Brassicales	Brassicaceae	1	125	yes	5	119.669	7	19.6983	36.06	NA	38307	78.8745	2059	3	1782	58519	39.08	76.55	63.9668	0.320109	135002	23.49	174	4	101	57631	32.5	21.4	17.8793	156871	37.53	239	1	134	7761	44.03	33.78	28.2285	23463	61.2499	10941
Helianthus annuus	https://ftp.ncbi.nlm.nih.gov/genomes/all/GCF/002/127/325/GCF_002127325.2_HanXRQr2.0-SUNRISE/	Badouin H, Gouzy J, Grassa CJ, Murat F, Staton SE, Cottret L, Lelandais-Brière C, Owens GL, Carrère S, Mayjonade B, Legrand L, Gill N, Kane NC, Bowers JE, Hubner S, Bellec A, Bérard A, Bergès H, Blanchet N, Boniface MC, Brunel D, Catrice O, Chaidir N, Claudel C, Donnadieu C, Faraut T, Fievet G, Helmstetter N, King M, Knapp SJ, Lai Z, Le Paslier MC, Lippi Y, Lorenzon L, Mandel JR, Marage G, Marcha…	GCF_002127325.2	4232	Dicotyledon	Streptophyta	Magnoliopsida	Asterales	Asteraceae	3	3600	yes	17	3010.05	334	0.015	38.58	NA	83307	297.09	3566	23	2153	188679	37.49	292.89	9.7303	0.027676	233166	162.56	697	1	149	156992	35.06	141.67	4.7066	257794	73.43	285	1	148	6927	43.42	71.7	2.3821	44502	53.4193	10118
Pisum sativum	https://ftp.ncbi.nlm.nih.gov/genomes/all/GCF/024/323/335/GCF_024323335.1_CAAS_Psat_ZW6_1.0/	Kreplak J, Madoui MA, Cápal P, Novák P, Labadie K, Aubert G, Bayer PE, Gali KK, Syme RA, Main D, Klein A, Bérard A, Vrbová I, Fournier C, d'Agata L, Belser C, Berrabah W, Toegelová H, Milec Z, Vrána J, Lee H, Kougbeadjo A, Térézol M, Huneau C, Turo CJ, Mohellibi N, Neumann P, Falque M, Gallardo K, McGee R, Tar'an B, Bendahmane A, Aury JM, Batley J, Le Paslier MC, Ellis N, Warkentin TD, Coyne CJ, …	GCF_024323335.1	3888	Dicotyledon	Streptophyta	Magnoliopsida	Fabales	Fabaceae	3	4430	yes	7	3796.07	1566	0.0376	37.94	76.8	65672	210.24	3201	60	1410	209518	36.96	205.59	5.4159	0.0173	154034	128.53	834	1	146	207231	34.85	103.75	2.7331	181184	50.51	279	1	144	7959	41.5	48.76	1.2845	30043	45.747	6101
Megadenia pygmaea	https://download.cncb.ac.cn/gwh/Plants/Megadenia_pygmaea_Mpyg_GWHANWB00000000	Yang W, Zhang L, Mandáková T, Huang L, Li T, Jiang J, Yang Y, Lysak MA, Liu J, Hu Q. The chromosome-level genome sequence and karyotypic evolution of Megadenia pygmaea (Brassicaceae). Mol Ecol Resour. 2021 Apr;21(3):871-879. doi: 10.1111/1755-0998.13291. Epub 2020 Dec 1. PMID: 33151630.	GWHANWB00000000	537175	Dicotyledon	Streptophyta	Magnoliopsida	Brassicales	Brassicaceae	3	260	yes	6	215.165	446	0.0134	37.19	42.6	25383	66.4312	2617	192	2030	261142	39.66	65.39	30.3926	0.11797	109201	25.27	231	21	104	259156	34.06	25.05	11.6429	134584	31.53	234	1	133	7728	45.14	31.53	14.6553	19840	78.1625	0
Solanum chacoense	https://datadryad.org/stash/dataset/doi:10.5061/dryad.kc835	Leisner CP, Hamilton JP, Crisovan E, Manrique-Carpintero NC, Marand AP, Newton L, Pham GM, Jiang J, Douches DS, Jansky SH, Buell CR. Genome sequence of M6, a diploid inbred clone of the high-glycoalkaloid-producing tuber-bearing potato species Solanum chacoense, reveals residual heterozygosity. Plant J. 2018 May;94(3):562-570. doi: 10.1111/tpj.13857. Epub 2018 Mar 22. Erratum in: Plant J. 2018 Oc…	M6_v4.1	4108	Dicotyledon	Streptophyta	Magnoliopsida	Solanales	Solanaceae	2	882	yes	12	867.068	13	41.7159	34.74	NA	49124	214.398	4364	161	3164	86549	36.39	142.65	16.4521	0.056655	131853	88.98	675	21	241	30871	34.12	86.71	10.0009	174118	44.13	253	1	142	7929	41.57	42.4	4.8897	38312	77.9904	0
Andrographis paniculata	https://ftp.ncbi.nlm.nih.gov/genomes/all/GCF/009/805/555/GCF_009805555.1_ASM980555v1/	Liang Y, Chen S, Wei K, Yang Z, Duan S, Du Y, Qu P, Miao J, Chen W, Dong Y. Chromosome Level Genome Assembly of Andrographis paniculata. Front Genet. 2020 Jun 30;11:701. doi: 10.3389/fgene.2020.00701. PMID: 32714378; PMCID: PMC7340177.	GCF_009805555.1	175694	Dicotyledon	Streptophyta	Magnoliopsida	Lamiales	Acanthaceae	3	280	yes	24	284.458	271	0.0413	33.53	57.35	27710	103.858	3748	63	2828	113709	38.11	100.67	35.3891	0.097413	139479	66.27	475	1	147	99854	32.14	52.2	18.3514	146350	35.23	241	1	131	7887	47.89	33.42	11.7481	21150	76.3262	7732
Camelina sativa	https://ftp.ncbi.nlm.nih.gov/genomes/all/GCF/000/633/955/GCF_000633955.1_Cs/	Kagale S, Koh C, Nixon J, Bollina V, Clarke WE, Tuteja R, Spillane C, Robinson SJ, Links MG, Clarke C, Higgins EE, Huebert T, Sharpe AG, Parkin IA. The emerging biofuel crop Camelina sativa retains a highly undifferentiated hexaploid genome structure. Nat Commun. 2014 Apr 23;5:3706. doi: 10.1038/ncomms4706. PMID: 24759634; PMCID: PMC4015329.	GCF_000633955.1	90675	Dicotyledon	Streptophyta	Magnoliopsida	Brassicales	Brassicaceae	2	750	yes	20	641.356	37212	0.0003	36.56	28	98741	247.5	2507	70	1935	218764	39.11	243.75	38.005	0.153957	384157	96.96	252	1	106	213073	33.67	86.85	13.5423	440521	106.94	243	1	135	7689	44.66	102.01	15.9052	67746	68.6098	16219
Lobularia maritima	https://ngdc.cncb.ac.cn/search/?dbId=gwh&q=PRJCA002888&page=1	Huang L, Ma Y, Jiang J, Li T, Yang W, Zhang L, Wu L, Feng L, Xi Z, Xu X, Liu J, Hu Q. A chromosome-scale reference genome of Lobularia maritima, an ornamental plant with high stress tolerance. Hortic Res. 2020 Dec 1;7(1):197. doi: 10.1038/s41438-020-00422-w. PMID: 33328471; PMCID: PMC7705659.	GWHANWC00000000	226051	Dicotyledon	Streptophyta	Magnoliopsida	Brassicales	Brassicaceae	2	264	yes	12	197.689	27734	0.0003	36.02	41.94	25813	62.7545	2431	162	2013	68160	39.66	61.51	31.1162	0.130574	115171	20.44	178	21	92	57958	32.75	20.41	10.3241	137061	32.98	241	1	134	7683	45.15	32.98	16.6821	20881	80.8933	0
Cleistogenes songorica	https://ngdc.cncb.ac.cn/search/?dbId=gwh&q=PRJCA002752&page=1	Zhang J, Wu F, Yan Q, John UP, Cao M, Xu P, Zhang Z, Ma T, Zong X, Li J, Liu R, Zhang Y, Zhao Y, Kanzana G, Lv Y, Nan Z, Spangenberg G, Wang Y. The genome of Cleistogenes songorica provides a blueprint for functional dissection of dimorphic flower differentiation and drought adaptability. Plant Biotechnol J. 2021 Mar;19(3):532-547. doi: 10.1111/pbi.13483. Epub 2020 Oct 28. PMID: 32964579; PMCID: …	GWHANUQ00000000	121774	Monocotyledon	Streptophyta	Magnoliopsida	Poales	Poaceae	3	542	yes	20	540.116	103	0.1514	45.01	10.34	55440	149.36	2694	150	1856	250432	46.24	149.36	27.6533	0.102645	210573	86.09	409	21	137	245956	39.78	86.09	15.9388	266013	63.27	238	3	135	7845	55	63.27	11.7145	41729	75.2688	0
Phalaenopsis aphrodite	https://orchidstra2.abrc.sinica.edu.tw/orchidstra2/pagenome/padownload.php	Chao YT, Chen WC, Chen CY, Ho HY, Yeh CH, Kuo YT, Su CL, Yen SH, Hsueh HY, Yeh JH, Hsu HL, Tsai YH, Kuo TY, Chang SB, Chen KY, Shih MC. Chromosome-level assembly, genetic and physical mapping of Phalaenopsis aphrodite genome provides new insights into species adaptation and resources for orchid breeding. Plant Biotechnol J. 2018 Dec;16(12):2027-2041. doi: 10.1111/pbi.12936. Epub 2018 May 23. PMID…	P_aphrodite_v1.0	212056	Monocotyledon	Streptophyta	Magnoliopsida	Asparagales	Orchidaceae	2	1200	yes	19	1025.1	13732	0.0034	34.4	NA	28903	333.494	11538	192	3352	196526	35.42	328	31.9974	0.028195	110362	294.18	2666	21	351	112489	34.21	290.2	28.3097	133168	31.19	234	1	141	8632	45.3	31.02	3.0257	23151	80.099	7
Coffea eugenioides	https://ftp.ncbi.nlm.nih.gov/genomes/all/GCF/003/713/205/GCF_003713205.1_Ceug_1.0/	Denoeud F, Carretero-Paulet L, Dereeper A, Droc G, Guyot R, Pietrella M, Zheng C, Alberti A, Anthony F, Aprea G, Aury JM, Bento P, Bernard M, Bocs S, Campa C, Cenci A, Combes MC, Crouzillat D, Da Silva C, Daddiego L, De Bellis F, Dussert S, Garsmeur O, Gayraud T, Guignon V, Jahn K, Jamilloux V, Jo毛t T, Labadie K, Lan T, Leclercq J, Lepelley M, Leroy T, Li LT, Librado P, Lopez L, Mu帽oz A, Noel B, …	GCF_003713205.1	49369	Dicotyledon	Streptophyta	Magnoliopsida	Gentianales	Rubiaceae	3	660	yes	11	699.904	3530	0.0248	36.89	NA	35455	135.875	3832	59	2623	136040	38.12	134.76	19.2545	0.050657	129448	79.38	613	1	241	118318	34.83	72.25	10.323	147008	42.11	286	1	139	7980	43.93	41.03	5.8627	23526	66.3545	5555
Medicago truncatula	https://ftp.ncbi.nlm.nih.gov/genomes/all/GCF/003/473/485/GCF_003473485.1_MtrunA17r5.0-ANR/	Pecrix Y, Staton SE, Sallet E, Lelandais-Brière C, Moreau S, Carrère S, Blein T, Jardinaud MF, Latrasse D, Zouine M, Zahm M, Kreplak J, Mayjonade B, Satgé C, Perez M, Cauet S, Marande W, Chantry-Darmon C, Lopez-Roques C, Bouchez O, Bérard A, Debellé F, Muños S, Bendahmane A, Bergès H, Niebel A, Buitink J, Frugier F, Benhamed M, Crespi M, Gouzy J, Gamas P. Whole-genome landscape of Medicago trunca…	GCF_003473485.1	3880	Dicotyledon	Streptophyta	Magnoliopsida	Fabales	Fabaceae	3	375	yes	8	430.008	42	0.0458	33.43	24.11	39586	144.408	3648	54	2706	148233	34.84	142.22	33.0734	0.092059	150207	83.95	559	1	229	97218	31.72	75.04	17.4499	166983	45.13	270	1	139	7926	40.74	43.72	10.1678	26250	66.3113	6731
Lactuca sativa	https://ftp.ncbi.nlm.nih.gov/genomes/all/GCF/002/870/075/GCF_002870075.3_Lsat_Salinas_v8/	Reyes-Chin-Wo S, Wang Z, Yang X, Kozik A, Arikit S, Song C, Xia L, Froenicke L, Lavelle DO, Truco MJ, Xia R, Zhu S, Xu C, Xu H, Xu X, Cox K, Korf I, Meyers BC, Michelmore RW. Genome assembly with in vitro proximity ligation data and whole-genome triplication in lettuce. Nat Commun. 2017 Apr 12;8:14953. doi: 10.1038/ncomms14953. PMID: 28401891; PMCID: PMC5394340.	GCF_002870075.3	4236	Dicotyledon	Streptophyta	Magnoliopsida	Asterales	Asteraceae	2	2500	yes	9	2388.97	6831	0.0015	37.8	74.2	47535	139.389	2932	62	1933	126555	35.98	137.94	5.7742	0.019898	156333	64.9	415	1	108	271630	31.66	57.12	2.3911	176704	46.4	263	1	140	7158	41.97	45.07	1.8865	28555	60.0715	6380
Setaria viridis	https://ftp.ncbi.nlm.nih.gov/genomes/all/GCF/005/286/985/GCF_005286985.1_Setaria_viridis_v2.0/	Mamidi S, Healey A, Huang P, Grimwood J, Jenkins J, Barry K, Sreedasyam A, Shu S, Lovell JT, Feldman M, Wu J, Yu Y, Chen C, Johnson J, Sakakibara H, Kiba T, Sakurai T, Tavares R, Nusinow DA, Baxter I, Schmutz J, Brutnell TP, Kellogg EA. A genome resource for green millet Setaria viridis enables discovery of agronomically valuable loci. Nat Biotechnol. 2020 Oct;38(10):1203-1210. doi: 10.1038/s4158…	GCF_005286985.1	4556	Monocotyledon	Streptophyta	Magnoliopsida	Poales	Poaceae	3	401	yes	9	395.87	15	36.3714	46.17	NA	34246	121.066	3535	54	2751	93595	46.52	118.8	30.0091	0.086508	135791	61.68	454	1	148	88541	40.33	53.37	13.4824	149974	39.02	260	1	135	7851	55.12	37.5	9.4734	23237	67.8532	6520
Setaria italica	https://ftp.ncbi.nlm.nih.gov/genomes/all/GCF/000/263/155/GCF_000263155.2_Setaria_italica_v2.0/	Bennetzen JL, Schmutz J, Wang H, Percifield R, Hawkins J, Pontaroli AC, Estep M, Feng L, Vaughn JN, Grimwood J, Jenkins J, Barry K, Lindquist E, Hellsten U, Deshpande S, Wang X, Wu X, Mitros T, Triplett J, Yang X, Ye CY, Mauro-Herrera M, Wang L, Li P, Sharma M, Sharma R, Ronald PC, Panaud O, Kellogg EA, Brutnell TP, Doust AN, Tuskan GA, Rokhsar D, Devos KM. Reference genome sequence of the model …	GCF_000263155.2	4555	Monocotyledon	Streptophyta	Magnoliopsida	Poales	Poaceae	1	490	yes	9	405.868	337	0.0057	46.14	40	32123	115.119	3584	54	2805	116230	46.51	113.77	28.0306	0.079146	131246	57.12	435	1	146	110148	40.04	51.77	12.7556	146695	38.03	259	1	135	6971	54.99	36.95	9.1027	22621	70.4199	5258
Cardamine hirsuta	http://chi.mpipz.mpg.de/assembly.html	Gan X, Hay A, Kwantes M, Haberer G, Hallab A, Ioio RD, Hofhuis H, Pieper B, Cartolano M, Neumann U, Nikolov LA, Song B, Hajheidari M, Briskine R, Kougioumoutzi E, Vlad D, Broholm S, Hein J, Meksem K, Lightfoot D, Shimizu KK, Shimizu-Inatsugi R, Imprialou M, Kudrna D, Wing R, Sato S, Huijser P, Filatov D, Mayer KF, Mott R, Tsiantis M. The Cardamine hirsuta genome offers insight into the evolution …	v1.0	50463	Dicotyledon	Streptophyta	Magnoliopsida	Brassicales	Brassicaceae	2	225	yes	8	198.655	624	0.0042	35.24	NA	29458	64.4719	2189	150	1787	40072	38.59	60.15	30.2796	0.148287	124840	23.03	184	4	98	29594	31.22	21.39	10.7653	149628	35	234	1	133	7686	43.55	33.21	16.7177	22899	77.7344	5694
Brassica napus	https://ftp.ncbi.nlm.nih.gov/genomes/all/GCF/020/379/485/GCF_020379485.1_Da-Ae/	Zou J, Mao L, Qiu J, Wang M, Jia L, Wu D, He Z, Chen M, Shen Y, Shen E, Huang Y, Li R, Hu D, Shi L, Wang K, Zhu Q, Ye C, Bancroft I, King GJ, Meng J, Fan L. Genome-wide selection footprints and deleterious variations in young Asian allotetraploid rapeseed. Plant Biotechnol J. 2019 Oct;17(10):1998-2010. doi: 10.1111/pbi.13115. Epub 2019 Apr 17. PMID: 30947395; PMCID: PMC6737024.	GCF_020379485.1	3708	Dicotyledon	Streptophyta	Magnoliopsida	Brassicales	Brassicaceae	3	1170	yes	19	1001.89	3167	0.0378	37.13	44.7	123168	307.881	2500	55	2003	124120	39.26	301.73	30.1158	0.122936	403129	90.04	223	1	96	96773	33.17	80.41	8.0261	459114	116.31	253	1	138	10652	46	112.62	11.2409	72946	59.2248	18135
Papaver somniferum	https://ftp.ncbi.nlm.nih.gov/genomes/all/GCF/003/573/695/GCF_003573695.1_ASM357369v1/	Guo L, Winzer T, Yang X, Li Y, Ning Z, He Z, Teodor R, Lu Y, Bowser TA, Graham IA, Ye K. The opium poppy genome and morphinan production. Science. 2018 Oct 19;362(6412):343-347. doi: 10.1126/science.aat4096. Epub 2018 Aug 30. PMID: 30166436.	GCF_003573695.1	3469	Dicotyledon	Streptophyta	Magnoliopsida	Ranunculales	Papaveraceae	3	2870	yes	11	2715.53	34381	0.001	37.28	70.9	91579	273.154	2983	50	2189	325743	37.3	270.55	9.9631	0.033724	272481	108.11	397	1	148	146573	34.64	96.27	3.5451	301302	80.62	268	1	141	7992	41.32	77.93	2.8697	50295	54.9198	12579
Brassica rapa	http://tbir.njau.edu.cn/NhCCDbHubs/DownloadDetail_detail.action?download_fileType=genome	Li Y, Liu GF, Ma LM, Liu TK, Zhang CW, Xiao D, Zheng HK, Chen F, Hou XL. A chromosome-level reference genome of non-heading Chinese cabbage [Brassica campestris (syn. Brassica rapa) ssp. chinensis]. Hortic Res. 2020 Dec 28;7(1):212. doi: 10.1038/s41438-020-00449-z. PMID: 33372175; PMCID: PMC7769993.	NHCC001.v1.0	3711	Dicotyledon	Streptophyta	Magnoliopsida	Brassicales	Brassicaceae	3	485	yes	10	405.348	312	0.096	37.12	53	48158	102.046	2119	153	1625	76695	40.45	102.05	25.175	0.118807	194052	42.86	221	28	95	44528	33.71	42.86	10.5744	239399	54.79	229	1	134	7249	46.09	54.79	13.5177	1	0.0021	1
Davidia involucrata	https://ngdc.cncb.ac.cn/search/?dbId=gwh&q=PRJCA001721&page=1	Chen Y, Ma T, Zhang L, Kang M, Zhang Z, Zheng Z, Sun P, Shrestha N, Liu J, Yang Y. Genomic analyses of a "living fossil": The endangered dove-tree. Mol Ecol Resour. 2020 May;20(3). doi: 10.1111/1755-0998.13138. Epub 2020 Feb 11. PMID: 31970919.	GWHABJS00000000	16924	Dicotyledon	Streptophyta	Magnoliopsida	Cornales	Nyssaceae	3	1217	yes	21	1169.49	1015	0.1032	37.74	66	42554	303.169	7124	151	4013	225974	37.16	300.87	25.7267	0.036387	195489	272.64	1395	20	360	222196	35.58	241.53	20.6527	235833	51.78	220	1	129	7977	45.09	48.02	4.1063	42442	99.7368	10343
Lagenaria siceraria	http://cucurbitgenomics.org/v2/ftp/genome/BottleGourd/HZ/	Xu P, Wang Y, Sun F, Wu R, Du H, Wang Y, Jiang L, Wu X, Wu X, Yang L, Xing N, Hu Y, Wang B, Huang Y, Tao Y, Gao Q, Liang C, Li Y, Lu Z, Li G. Long-read genome assembly and genetic architecture of fruit shape in the bottle gourd. Plant J. 2021 Aug;107(3):956-968. doi: 10.1111/tpj.15358. Epub 2021 Jul 5. PMID: 34043857.	HZ_v2	3668	Dicotyledon	Streptophyta	Magnoliopsida	Cucurbitales	Cucurbitaceae	3	334	yes	11	297.879	27	0.0478	31.89	NA	23510	83.8399	3566	136	2248	59264	35.93	83.54	28.0449	0.078925	90239	56.84	630	11	244	9983	32.06	56.71	19.039	113749	27	237	3	141	20887	44.08	26.92	9.0362	17170	73.0328	0
Thinopyrum elongatum	https://ngdc.cncb.ac.cn/gwh/Assembly/965/show	Wang H, Sun S, Ge W, Zhao L, Hou B, Wang K, Lyu Z, Chen L, Xu S, Guo J, Li M, Su P, Li X, Wang G, Bo C, Fang X, Zhuang W, Cheng X, Wu J, Dong L, Chen W, Li W, Xiao G, Zhao J, Hao Y, Xu Y, Gao Y, Liu W, Liu Y, Yin H, Li J, Li X, Zhao Y, Wang X, Ni F, Ma X, Li A, Xu SS, Bai G, Nevo E, Gao C, Ohm H, Kong L. Horizontal gene transfer of Fhb7 from fungus underlies Fusarium head blight resistance in whe…	GWHABKY00000000	4588	Monocotyledon	Streptophyta	Magnoliopsida	Poales	Poaceae	3	4780	yes	7	4634.14	646	0.078	45.87	81.29	44474	144.298	3245	150	1870	240407	46.6	144.3	3.1138	0.009597	143442	89.55	624	1	151	236747	42.35	89.55	1.9324	183611	47.69	260	1	141	8031	54.69	47.69	1.029	33412	75.127	0
Triticum urartu	https://ftp.ncbi.nlm.nih.gov/genomes/all/GCF/003/073/215/GCF_003073215.2_Tu2.1/	Ling HQ, Ma B, Shi X, Liu H, Dong L, Sun H, Cao Y, Gao Q, Zheng S, Li Y, Yu Y, Du H, Qi M, Li Y, Lu H, Yu H, Cui Y, Wang N, Chen C, Wu H, Zhao Y, Zhang J, Li Y, Zhou W, Zhang B, Hu W, van Eijk MJT, Tang J, Witsenboer HMA, Zhao S, Li Z, Zhang A, Wang D, Liang C. Genome sequence of the progenitor of wheat A subgenome Triticum urartu. Nature. 2018 May;557(7705):424-428. doi: 10.1038/s41586-018-0108-…	GCF_003073215.2	4572	Monocotyledon	Streptophyta	Magnoliopsida	Poales	Poaceae	3	4940	yes	7	4849.19	10205	0.0121	45.91	81.42	50808	209.358	4121	57	2654	223438	46.33	206.58	4.26	0.010478	162695	101.89	626	1	152	142682	42.13	87.73	1.8092	178142	47.59	267	1	137	8703	54.84	45.92	0.9469	29178	57.428	7401
Triticum aestivum	https://ftp.ncbi.nlm.nih.gov/genomes/all/GCA/002/220/415/GCA_002220415.3_Triticum_4.0/	Zimin AV, Puiu D, Hall R, Kingan S, Clavijo BJ, Salzberg SL. The first near-complete assembly of the hexaploid bread wheat genome, Triticum aestivum. Gigascience. 2017 Nov 1;6(11):1-7. doi: 10.1093/gigascience/gix097. PMID: 29069494; PMCID: PMC5691383.	GCA_002220415.3	4565	Monocotyledon	Streptophyta	Magnoliopsida	Poales	Poaceae	2	17000	yes	21	14567	91589	0.0014	46.14	NA	155460	637.164	4099	55	2568	274654	46.49	628.73	4.3161	0.010672	472206	297.47	630	1	153	177693	42.38	257.89	1.7704	514082	139.21	271	1	139	9261	54.99	134.44	0.9229	85780	55.1782	22420
Triticum turgidum	https://ftp.ncbi.nlm.nih.gov/genomes/all/GCA/900/231/445/GCA_900231445.1_Svevo.v1/	Maccaferri M, Harris NS, Twardziok SO, Pasam RK, Gundlach H, Spannagl M, Ormanbekova D, Lux T, Prade VM, Milner SG, Himmelbach A, Mascher M, Bagnaresi P, Faccioli P, Cozzi P, Lauria M, Lazzari B, Stella A, Manconi A, Gnocchi M, Moscatelli M, Avni R, Deek J, Biyiklioglu S, Frascaroli E, Corneti S, Salvi S, Sonnante G, Desiderio F, Marè C, Crosatti C, Mica E, Özkan H, Kilian B, De Vita P, Marone D,…	GCA_900231445.1	4571	Monocotyledon	Streptophyta	Magnoliopsida	Poales	Poaceae	2	12000	yes	14	9964.34	14	722.971	46	82.2	63993	432.754	6763	192	2133	2264228	46.29	418.76	4.2026	0.006422	357722	575.76	1610	5	160	1446193	44.67	346.81	3.4806	512453	134.34	262	1	132	8703	53.78	85.58	0.8589	50778	79.3493	34327
Brachypodium hybridum	https://data.jgi.doe.gov/refine-download/phytozome?organism=Bhybridum&expanded=463	Gordon SP, Contreras-Moreira B, Levy JJ, Djamei A, Czedik-Eysenberg A, Tartaglio VS, Session A, Martin J, Cartwright A, Katz A, Singan VR, Goltsman E, Barry K, Dinh-Thi VH, Chalhoub B, Diaz-Perez A, Sancho R, Lusinska J, Wolny E, Nibau C, Doonan JH, Mur LAJ, Plott C, Jenkins J, Hazen SP, Lee SJ, Shu S, Goodstein D, Rokhsar D, Schmutz J, Hasterok R, Catalan P, Vogel JP. Gradual polyploid genome ev…	v1.1	1071398	Monocotyledon	Streptophyta	Magnoliopsida	Poales	Poaceae	3	509	yes	15	509.216	15	26.1992	45.88	NA	80980	268.819	3320	90	2545	48691	45.35	205.86	40.4264	0.159029	244647	96.8	396	1	137	16488	39.2	93.9	18.4406	316498	79.03	250	1	138	6460	54.67	77.79	15.2764	63344	78.2218	0
Brachypodium stacei	https://data.jgi.doe.gov/refine-download/phytozome?organism=Bstacei&expanded=316	Gordon SP, Contreras-Moreira B, Levy JJ, Djamei A, Czedik-Eysenberg A, Tartaglio VS, Session A, Martin J, Cartwright A, Katz A, Singan VR, Goltsman E, Barry K, Dinh-Thi VH, Chalhoub B, Diaz-Perez A, Sancho R, Lusinska J, Wolny E, Nibau C, Doonan JH, Mur LAJ, Plott C, Jenkins J, Hazen SP, Lee SJ, Shu S, Goodstein D, Rokhsar D, Schmutz J, Hasterok R, Catalan P, Vogel JP. Gradual polyploid genome ev…	v1.1	1071399	Monocotyledon	Streptophyta	Magnoliopsida	Poales	Poaceae	2	234	yes	10	234.142	112	0.002	45.23	NA	29898	99.6969	3335	90	2598	47224	45.9	98.78	42.1882	0.127692	115983	46.49	401	1	140	19605	39.06	44.83	19.1482	146998	36.87	251	1	135	6457	54.7	36.13	15.4314	23313	77.9751	3841
Prunus dulcis	https://ftp.ncbi.nlm.nih.gov/genomes/all/GCF/902/201/215/GCF_902201215.1_ALMONDv2/	Alioto T, Alexiou KG, Bardil A, Barteri F, Castanera R, Cruz F, Dhingra A, Duval H, Fernández I Martí Á, Frias L, Galán B, García JL, Howad W, Gómez-Garrido J, Gut M, Julca I, Morata J, Puigdomènech P, Ribeca P, Rubio Cabetas MJ, Vlasova A, Wirthensohn M, Garcia-Mas J, Gabaldón T, Casacuberta JM, Arús P. Transposons played a major role in the diversification between the closely related almond and…	GCF_902201215.1	3755	Dicotyledon	Streptophyta	Magnoliopsida	Rosales	Rosaceae	3	240	yes	8	227.757	692	0.0212	37.65	NA	26934	90.9773	3378	59	2611	97698	38.72	89.75	39.4041	0.118258	119608	47.92	401	1	177	95880	34.11	41.59	18.2609	130384	33.33	256	1	133	7929	44.89	32.08	14.0833	19374	71.9314	5915
Prunus persica	https://ftp.ncbi.nlm.nih.gov/genomes/all/GCF/000/346/465/GCF_000346465.2_Prunus_persica_NCBIv2/	Verde I, Jenkins J, Dondini L, Micali S, Pagliarani G, Vendramin E, Paris R, Aramini V, Gazza L, Rossini L, Bassi D, Troggio M, Shu S, Grimwood J, Tartarini S, Dettori MT, Schmutz J. The Peach v2.0 release: high-resolution linkage mapping and deep resequencing improve chromosome-scale assembly and contiguity. BMC Genomics. 2017 Mar 11;18(1):225. doi: 10.1186/s12864-017-3606-9. PMID: 28284188; PMC…	GCF_000346465.2	3760	Dicotyledon	Streptophyta	Magnoliopsida	Rosales	Rosaceae	2	265	yes	8	227.569	192	0.0061	37.51	37.14	26411	94.6887	3585	71	2775	146310	38.67	93.22	40.9623	0.116057	118724	47	396	1	173	83837	34.18	41.46	18.2169	129963	33.61	259	1	134	7929	44.84	32.28	14.1844	19384	73.3937	5689
Aegilops tauschii	https://ftp.ncbi.nlm.nih.gov/genomes/all/GCF/002/575/655/GCF_002575655.2_Aet_v5.0/	Luo MC, Gu YQ, Puiu D, Wang H, Twardziok SO, Deal KR, Huo N, Zhu T, Wang L, Wang Y, McGuire PE, Liu S, Long H, Ramasamy RK, Rodriguez JC, Van SL, Yuan L, Wang Z, Xia Z, Xiao L, Anderson OD, Ouyang S, Liang Y, Zimin AV, Pertea G, Qi P, Bennetzen JL, Dai X, Dawson MW, Müller HG, Kugler K, Rivarola-Duarte L, Spannagl M, Mayer KFX, Lu FH, Bevan MW, Leroy P, Li P, You FM, Sun Q, Liu Z, Lyons E, Wicker…	GCF_002575655.2	37682	Monocotyledon	Streptophyta	Magnoliopsida	Poales	Poaceae	3	4360	yes	7	4218.18	109197	0.0006	46.33	84.4	62258	249.036	4000	57	2247	238740	46.83	245.61	5.8226	0.014759	171649	127.98	746	1	150	191186	43.14	114.12	2.7054	196788	56.27	286	1	149	6445	55.62	54.71	1.297	34486	55.3921	7517
Hordeum vulgare	https://ftp.ncbi.nlm.nih.gov/genomes/all/GCF/904/849/725/GCF_904849725.1_MorexV3_pseudomolecules_assembly/	Mascher M, Wicker T, Jenkins J, Plott C, Lux T, Koh CS, Ens J, Gundlach H, Boston LB, Tulpová Z, Holden S, Hernández-Pinzón I, Scholz U, Mayer KFX, Spannagl M, Pozniak CJ, Sharpe AG, Šimková H, Moscou MJ, Grimwood J, Schmutz J, Stein N. Long-read sequence assembly: a technical evaluation in barley. Plant Cell. 2021 Jul 19;33(6):1888-1906. doi: 10.1093/plcell/koab077. PMID: 33710295; PMCID: PMC829…	GCF_904849725.1	4513	Monocotyledon	Streptophyta	Magnoliopsida	Poales	Poaceae	3	5100	yes	7	4225.71	291	0.0762	44.46	NA	58436	192.253	3290	24	1811	189611	46.88	190.14	4.4996	0.013829	137566	95.49	694	1	148	146517	43.29	84.58	2.0015	156821	42.13	269	1	137	7794	54.91	40.86	0.967	24845	42.5166	5607
Brachypodium distachyon	https://ftp.ncbi.nlm.nih.gov/genomes/all/GCF/000/005/505/GCF_000005505.3_Brachypodium_distachyon_v3.0/	International Brachypodium Initiative. Genome sequencing and analysis of the model grass Brachypodium distachyon. Nature. 2010 Feb 11;463(7282):763-8. doi: 10.1038/nature08747. PMID: 20148030.	GCF_000005505.3	15368	Monocotyledon	Streptophyta	Magnoliopsida	Poales	Poaceae	1	272	yes	5	271.299	11	0.1352	46.4	28.1	31333	114.879	3666	19	2882	59987	45.67	111.7	41.1711	0.115493	130767	62.22	476	1	155	56839	39.92	52.01	19.1707	141010	35.93	255	1	132	6460	54.3	34.51	12.7197	21256	67.839	6738
Chlorokybus atmophyticus	https://ftp.cngb.org/pub/CNSA/data1/CNP0000228/CNS0021447/CNA0002353/	Wang S, Li L, Li H, Sahu SK, Wang H, Xu Y, Xian W, Song B, Liang H, Cheng S, Chang Y, Song Y, Çebi Z, Wittek S, Reder T, Peterson M, Yang H, Wang J, Melkonian B, Van de Peer Y, Xu X, Wong GK, Melkonian M, Liu H, Liu X. Genomes of early-diverging streptophyte algae shed light on plant terrestrialization. Nat Plants. 2020 Feb;6(2):95-106. doi: 10.1038/s41477-019-0560-3. Epub 2019 Dec 16. PMID: 3184…	CNA0002353	3144	Charophyte	Streptophyta	Chlorokybophyceae	Chlorokybales	Chlorokybaceae	2	85	no	NA	74.3357	3836	0.0003	51.62	31.26	9300	23.7576	2555	6	2202	22935	53.26	23.71	31.8918	0.125108	65411	10.89	166	4	108	8383	48.87	10.88	14.6314	74711	12.87	172	1	127	8512	56.92	12.85	17.2881	9235	99.3011	0
Ananas comosus	https://ftp.ncbi.nlm.nih.gov/genomes/all/GCF/001/540/865/GCF_001540865.1_ASM154086v1/	Ming R, VanBuren R, Wai CM, Tang H, Schatz MC, Bowers JE, Lyons E, Wang ML, Chen J, Biggers E, Zhang J, Huang L, Zhang L, Miao W, Zhang J, Ye Z, Miao C, Lin Z, Wang H, Zhou H, Yim WC, Priest HD, Zheng C, Woodhouse M, Edger PP, Guyot R, Guo HB, Guo H, Zheng G, Singh R, Sharma A, Min X, Zheng Y, Lee H, Gurtowski J, Sedlazeck FJ, Harkess A, McKain MR, Liao Z, Fang J, Liu J, Zhang X, Zhang Q, Hu W, Q…	GCF_001540865.1	4615	Monocotyledon	Streptophyta	Magnoliopsida	Poales	Bromeliaceae	3	526	yes	25	382.056	3129	0.0134	38.33	51.84	25757	132.071	5128	35	3546	119979	39.17	129.23	33.8256	0.067417	126621	101.16	799	1	296	99759	35.16	81.53	21.3387	134197	31.08	232	1	126	7746	50.48	29.71	7.7758	19394	75.296	6909
Lonicera japonica	https://ngdc.cncb.ac.cn/search/?dbId=gwh&q=Lonicera%20japonica	Pu X, Li Z, Tian Y, Gao R, Hao L, Hu Y, He C, Sun W, Xu M, Peters RJ, Van de Peer Y, Xu Z, Song J. The honeysuckle genome provides insight into the molecular mechanism of carotenoid metabolism underlying dynamic flower coloration. New Phytol. 2020 Aug;227(3):930-943. doi: 10.1111/nph.16552. Epub 2020 Apr 18. PMID: 32187685; PMCID: PMC7116227.	GWHAAZE00000000	105884	Dicotyledon	Streptophyta	Magnoliopsida	Dipsacales	Caprifoliaceae	3	887	yes	9	903.813	145	0.1433	34.11	58.21	33939	119.766	3529	15	2182	64247	36.88	119.55	13.2268	0.037551	123052	81.57	663	20	318	29199	33.69	81.5	9.0171	155668	37.1	238	1	142	6071	43.91	37.08	4.1025	26174	77.1207	21
Thlaspi arvense	https://ftp.ncbi.nlm.nih.gov/genomes/all/GCA/911/865/555/GCA_911865555.2_T_arvense_v2/	Dorn KM, Fankhauser JD, Wyse DL, Marks MD. A draft genome of field pennycress (Thlaspi arvense) provides tools for the domestication of a new winter biofuel crop. DNA Res. 2015 Apr;22(2):121-31. doi: 10.1093/dnares/dsu045. Epub 2015 Jan 27. PMID: 25632110; PMCID: PMC4401323.	GCA_911865555.2	13288	Dicotyledon	Streptophyta	Magnoliopsida	Brassicales	Brassicaceae	3	539	yes	7	525.555	964	0.0623	38.39	24.38	26392	66.1166	2505	180	1963	167971	40.04	65.35	12.4349	0.050217	132505	27.86	210	10	104	165530	33.77	27.75	5.2801	152662	31.81	208	1	125	7367	46.06	31.76	6.0433	23048	87.3295	0
Cenchrus purpureus	https://download.cncb.ac.cn/gwh/Plants/Cenchrus_purpureus_Elephant_grass_cv._Purple_GWHAORA00000000/	Yan Q, Wu F, Xu P, Sun Z, Li J, Gao L, Lu L, Chen D, Muktar M, Jones C, Yi X, Zhang J. The elephant grass (Cenchrus purpureus) genome provides insights into anthocyanidin accumulation and fast growth. Mol Ecol Resour. 2021 Feb;21(2):526-542. doi: 10.1111/1755-0998.13271. Epub 2020 Oct 28. PMID: 33040437; PMCID: PMC7821259.	GWHAORA00000000	154765	Monocotyledon	Streptophyta	Magnoliopsida	Poales	Poaceae	3	1970	yes	14	1967.77	252	0.1465	46.95	66.29	65485	268.063	4093	150	2390	385729	46.96	268.06	13.6226	0.033279	282880	183.26	648	21	140	321716	43.21	183.26	9.3129	348365	84.81	243	2	133	7842	55.05	84.81	4.3097	53475	81.6599	0
Chenopodium quinoa	http://www.cbrc.kaust.edu.sa/chenopodiumdb/	Jarvis DE, Ho YS, Lightfoot DJ, Schmöckel SM, Li B, Borm TJ, Ohyanagi H, Mineta K, Michell CT, Saber N, Kharbatia NM, Rupper RR, Sharp AR, Dally N, Boughton BA, Woo YH, Gao G, Schijlen EG, Guo X, Momin AA, Negrão S, Al-Babili S, Gehring C, Roessner U, Jung C, Murphy K, Arold ST, Gojobori T, Linden CG, van Loo EN, Jellen EN, Maughan PJ, Tester M. The genome of Chenopodium quinoa. Nature. 2017 Feb …	Chenopodium quinoa	63459	Dicotyledon	Streptophyta	Magnoliopsida	Caryophyllales	Chenopodiaceae	3	1500	yes	18	1385.81	19	62.1355	36.87	64	44776	214.83	4798	168	3437	55341	36.08	214.4	15.4708	0.03231	212115	146.76	692	20	243	37354	33.59	146.64	10.5818	244167	57.06	234	1	136	6112	42.64	57.06	4.1176	38042	84.9607	0
Avena atlantica	https://genomevolution.org/coge/SearchResults.pl?s=53337&p=genome	Maughan PJ, Lee R, Walstead R, Vickerstaff RJ, Fogarty MC, Brouwer CR, Reid RR, Jay JJ, Bekele WA, Jackson EW, Tinker NA, Langdon T, Schlueter JA, Jellen EN. Genomic insights from the first chromosome-scale assemblies of oat (Avena spp.) diploid species. BMC Biol. 2019 Nov 22;17(1):92. doi: 10.1186/s12915-019-0712-y. PMID: 31757219; PMCID: PMC6874827.	53337	366594	Monocotyledon	Streptophyta	Magnoliopsida	Poales	Poaceae	3	3720	yes	7	3685.05	2195	0.0433	44.38	82.97	51237	154.396	3013	6	1850	358468	46.05	151.9	4.122	0.013904	152772	79.21	519	4	137	238964	40.53	78.97	2.1431	202297	54.94	272	1	148	7737	53.89	54.87	1.4889	35964	70.1915	0
Senna tora	https://ftp.ncbi.nlm.nih.gov/genomes/all/GCA/014/851/425/GCA_014851425.1_ASM1485142v1/	Kang SH, Pandey RP, Lee CM, Sim JS, Jeong JT, Choi BS, Jung M, Ginzburg D, Zhao K, Won SY, Oh TJ, Yu Y, Kim NH, Lee OR, Lee TH, Bashyal P, Kim TS, Lee WH, Hawkins C, Kim CK, Kim JS, Ahn BO, Rhee SY, Sohng JK. Genome-enabled discovery of anthraquinone biosynthesis in Senna tora. Nat Commun. 2020 Nov 18;11(1):5875. doi: 10.1038/s41467-020-19681-1. Erratum in: Nat Commun. 2021 Mar 8;12(1):1665. PMID…	GCA_014851425.1	362788	Dicotyledon	Streptophyta	Magnoliopsida	Fabales	Fabaceae	3	547	yes	13	526.357	444	0.0439	35.44	NA	45268	142.922	3157	54	1916	122850	36.76	142.41	27.0563	0.086002	152497	99.84	655	29	222	46314	33.57	99.59	18.9211	197764	43.06	218	3	132	6128	44.14	43	8.1692	35570	78.5765	0
Zostera marina	https://ftp.ncbi.nlm.nih.gov/genomes/all/GCA/001/185/155/GCA_001185155.1_Zosma_marina.v.2.1/	Olsen JL, Rouzé P, Verhelst B, Lin YC, Bayer T, Collen J, Dattolo E, De Paoli E, Dittami S, Maumus F, Michel G, Kersting A, Lauritano C, Lohaus R, Töpel M, Tonon T, Vanneste K, Amirebrahimi M, Brakel J, Boström C, Chovatia M, Grimwood J, Jenkins JW, Jueterbock A, Mraz A, Stam WT, Tice H, Bornberg-Bauer E, Green PJ, Pearson GA, Procaccini G, Duarte CM, Schmutz J, Reusch TB, Van de Peer Y. The geno…	GCA_001185155.1	29655	Monocotyledon	Streptophyta	Magnoliopsida	Alismatales	Zosteraceae	2	238	no	6	203.914	2228	0.0051	38.33	63	20859	68.5615	3287	66	1871	119393	36.94	68.4	33.5439	0.102293	88813	40.1	452	1	110	410490	33.44	38.07	18.6693	106308	24.09	227	1	126	8582	42.96	24.09	11.8139	16387	78.5608	207
Cocos nucifera	https://ftp.ncbi.nlm.nih.gov/genomes/all/GCA/008/124/465/GCA_008124465.1_ASM812446v1/	Xiao Y, Xu P, Fan H, Baudouin L, Xia W, Bocs S, Xu J, Li Q, Guo A, Zhou L, Li J, Wu Y, Ma Z, Armero A, Issali AE, Liu N, Peng M, Yang Y. The genome draft of coconut (Cocos nucifera). Gigascience. 2017 Nov 1;6(11):1-11. doi: 10.1093/gigascience/gix095. PMID: 29048487; PMCID: PMC5714197.	GCA_008124465.1	13894	Monocotyledon	Streptophyta	Magnoliopsida	Arecales	Arecaceae	2	2420	yes	16	2202.46	111366	0.0011	37.3	72.75	28016	185.925	6636	153	2943	187278	39.43	185.92	8.4417	0.01272	103850	140.32	1351	11	282	49690	37.07	140.32	6.3712	131866	32.36	245	2	134	8022	49.27	32.36	1.4692	19920	71.1022	0
Panicum miliaceum	https://ftp.ncbi.nlm.nih.gov/genomes/all/GCA/003/046/395/GCA_003046395.2_Pm_0390_v2/	Zou C, Li L, Miki D, Li D, Tang Q, Xiao L, Rajput S, Deng P, Peng L, Jia W, Huang R, Zhang M, Sun Y, Hu J, Fu X, Schnable PS, Chang Y, Li F, Zhang H, Feng B, Zhu X, Liu R, Schnable JC, Zhu JK, Zhang H. The genome of broomcorn millet. Nat Commun. 2019 Jan 25;10(1):436. doi: 10.1038/s41467-019-08409-5. PMID: 30683860; PMCID: PMC6347628.	GCA_003046395.2	4540	Monocotyledon	Streptophyta	Magnoliopsida	Poales	Poaceae	3	920	yes	18	854.793	1306	0.0208	46.83	58.2	56011	180.731	3227	54	2329	82849	47.23	180.73	21.1429	0.065526	208423	94.38	453	11	154	48222	40.95	94.38	11.0407	264387	65.59	248	2	138	6096	56.03	65.59	7.6727	41506	74.1033	0
Carex littledalei	https://ftp.ncbi.nlm.nih.gov/genomes/all/GCA/011/114/355/GCA_011114355.1_ASM1111435v1/	Can M, Wei W, Zi H, Bai M, Liu Y, Gao D, Tu D, Bao Y, Wang L, Chen S, Zhao X, Qu G. Genome sequence of Kobresia littledalei, the first chromosome-level genome in the family Cyperaceae. Sci Data. 2020 Jun 11;7(1):175. doi: 10.1038/s41597-020-0518-3. PMID: 32528014; PMCID: PMC7289886.	GCA_011114355.1	544730	Monocotyledon	Streptophyta	Magnoliopsida	Poales	Cyperaceae	3	415	yes	29	373.853	214	0.06	35.44	54.12	22441	77.7482	3465	153	2425	125014	37.5	77.75	20.7965	0.060026	98920	51.69	523	21	286	109073	33.09	51.69	13.827	121361	26.06	215	3	129	6595	46.24	26.06	6.9695	18415	82.0596	0
Salix suchowensis	https://ftp.ncbi.nlm.nih.gov/genomes/all/GCA/017/552/425/GCA_017552425.1_ASM1755242v1/	Wei S, Yang Y, Yin T. The chromosome-scale assembly of the willow genome provides insight into Salicaceae genome evolution. Hortic Res. 2020 Apr 1;7:45. doi: 10.1038/s41438-020-0268-6. PMID: 32257231; PMCID: PMC7109076.	GCA_017552425.1	1278906	Dicotyledon	Streptophyta	Magnoliopsida	Malpighiales	Salicaceae	3	425	yes	19	355.718	1199	0.0298	34.93	47.27	36449	125.498	3443	153	2603	81803	38.5	125.22	35.2012	0.102466	167996	69.23	412	10	159	38765	34.35	69.14	19.436	199234	46.28	232	1	134	7911	44.74	46.28	13.0091	31625	86.7651	0
Avena eriantha	https://genomevolution.org/coge/SearchResults.pl?s=53381&p=genome	Maughan PJ, Lee R, Walstead R, Vickerstaff RJ, Fogarty MC, Brouwer CR, Reid RR, Jay JJ, Bekele WA, Jackson EW, Tinker NA, Langdon T, Schlueter JA, Jellen EN. Genomic insights from the first chromosome-scale assemblies of oat (Avena spp.) diploid species. BMC Biol. 2019 Nov 22;17(1):92. doi: 10.1186/s12915-019-0712-y. PMID: 31757219; PMCID: PMC6874827.	53381	146534	Monocotyledon	Streptophyta	Magnoliopsida	Poales	Poaceae	3	4170	yes	7	3777.79	2652	0.0271	43.86	83.64	49279	155	3145	6	1953	618870	45.59	151.03	3.9979	0.013044	147259	79.91	543	4	142	471250	40.59	79.02	2.0917	194596	49.27	253	1	141	7758	53.77	49.1	1.2996	35184	71.3976	0
Musa balbisiana	https://ftp.ncbi.nlm.nih.gov/genomes/all/GCA/004/837/865/GCA_004837865.1_BananaB_V1/	Wang Z, Miao H, Liu J, Xu B, Yao X, Xu C, Zhao S, Fang X, Jia C, Wang J, Zhang J, Li J, Xu Y, Wang J, Ma W, Wu Z, Yu L, Yang Y, Liu C, Guo Y, Sun S, Baurens FC, Martin G, Salmon F, Garsmeur O, Yahiaoui N, Hervouet C, Rouard M, Laboureau N, Habas R, Ricci S, Peng M, Guo A, Xie J, Li Y, Ding Z, Yan Y, Tie W, D'Hont A, Hu W, Jin Z. Musa balbisiana genome reveals subgenome evolution and functional di…	GCA_004837865.1	52838	Monocotyledon	Streptophyta	Magnoliopsida	Zingiberales	Musaceae	3	440	yes	11	492.775	2590	0.012	38.01	55.75	35148	175.983	5007	150	3207	122643	39.62	170.19	34.5368	0.071327	151783	122.85	809	1	226	118612	35.51	119.79	24.3102	177744	40.22	226	1	129	7956	50.54	39.84	8.0856	29891	85.0432	0
Sequoiadendron giganteum	https://treegenesdb.org/FTP/Genomes/Segi/v2.0/	Scott AD, Zimin AV, Puiu D, Workman R, Britton M, Zaman S, Caballero M, Read AC, Bogdanove AJ, Burns E, Wegrzyn J, Timp W, Salzberg SL, Neale DB. A Reference Genome Sequence for Giant Sequoia. G3 (Bethesda). 2020 Nov 5;10(11):3907-3919. doi: 10.1534/g3.120.401612. PMID: 32948606; PMCID: PMC7642918.	Segi.v2.0	99814	Gymnosperm	Streptophyta	Pinopsida	Cupressales	Cupressaceae	3	8114	yes	11	8125.61	8215	0.0126	35.41	79	41631	540.489	12983	87	3062	1498093	36.52	524.34	6.453	0.005123	123894	486.52	3927	18	240	1399110	35.87	480.51	5.9135	165922	44.9	271	9	164	8004	43.54	44.18	0.5438	36466	87.5934	0
Spirodela intermedia	https://ftp.ncbi.nlm.nih.gov/genomes/all/GCA/902/729/315/GCA_902729315.2_Spirodela_intermedia_8410_2/	Hoang PTN, Fiebig A, Novák P, Macas J, Cao HX, Stepanenko A, Chen G, Borisjuk N, Scholz U, Schubert I. Chromosome-scale genome assembly for the duckweed Spirodela intermedia, integrating cytogenetic maps, PacBio and Oxford Nanopore libraries. Sci Rep. 2020 Nov 5;10(1):19230. doi: 10.1038/s41598-020-75728-9. PMID: 33154426; PMCID: PMC7645714.	GCA_902729315.2	51605	Monocotyledon	Streptophyta	Magnoliopsida	Alismatales	Araceae	3	160	yes	18	136.68	70	0.0076	42	18.49	22226	70.8111	3186	33	1896	62524	44.06	68.03	49.7761	0.162614	86028	46.39	539	29	164	40133	38.39	44.89	32.8443	107922	23.98	222	3	125	7980	54.68	23.66	17.3116	16181	72.8021	0
Dalbergia odorifera	http://gigadb.org/dataset/100760	Hong Z, Li J, Liu X, Lian J, Zhang N, Yang Z, Niu Y, Cui Z, Xu D. The chromosome-level draft genome of Dalbergia odorifera. Gigascience. 2020 Aug 1;9(8):giaa084. doi: 10.1093/gigascience/giaa084. PMID: 32808664; PMCID: PMC7433187.	100760	499988	Dicotyledon	Streptophyta	Magnoliopsida	Fabales	Fabaceae	3	654	yes	10	638.276	384	0.0608	34.1	54.17	30310	127.412	4204	150	2924	155535	37.26	126.97	19.8933	0.047487	125010	81.92	655	1	257	150663	33.89	81.8	12.8161	149330	33.98	228	1	132	7971	45.34	33.98	5.3237	24533	80.9403	0
Lemna minor	https://genomevolution.org/coge/SearchResults.pl?s=27408&p=genome	Van Hoeck A, Horemans N, Monsieurs P, Cao HX, Vandenhove H, Blust R. The first draft genome of the aquatic model plant Lemna minor opens the route for future stress physiology research and biotechnological applications. Biotechnol Biofuels. 2015 Nov 25;8:188. doi: 10.1186/s13068-015-0381-1. PMID: 26609323; PMCID: PMC4659200.	27408	4472	Monocotyledon	Streptophyta	Magnoliopsida	Alismatales	Araceae	2	481	no	20	472.129	45990	0.0041	47.46	61.5	22382	61.2919	2738	180	1934	42493	46.39	60.65	12.8459	0.047407	81809	30.21	369	4	103	30368	39.67	29.95	6.3432	104191	26.87	258	1	133	11956	54.43	26.8	5.6769	17608	78.6704	0
Oryza officinalis	https://ftp.ncbi.nlm.nih.gov/genomes/all/GCA/008/326/285/GCA_008326285.1_Oryza_officinalis_v1.0/	Shenton M, Kobayashi M, Terashima S, Ohyanagi H, Copetti D, Hernández-Hernández T, Zhang J, Ohmido N, Fujita M, Toyoda A, Ikawa H, Fujiyama A, Furuumi H, Miyabayashi T, Kubo T, Kudrna D, Wing R, Yano K, Nonomura KI, Sato Y, Kurata N. Evolution and Diversity of the Wild Rice Oryza officinalis Complex, across Continents, Genome Types, and Ploidy Levels. Genome Biol Evol. 2020 Apr 1;12(4):413-428. d…	GCA_008326285.1	4535	Monocotyledon	Streptophyta	Magnoliopsida	Poales	Poaceae	3	590	yes	12	584.134	91	0.0021	44.15	51.09	29930	112.283	3752	180	2878	131626	44.11	110.53	18.9217	0.051238	76939	47.71	620	4	187	109604	38.97	45.51	7.7917	171632	39.89	232	1	131	7904	53.8	37.14	6.3575	22927	76.6021	7138
Amphicarpaea edgeworthii	https://ftp.cngb.org/pub/CNSA/data2/CNP0001124/CNS0238766/CNA0014149/	Liu Y, Zhang X, Han K, Li R, Xu G, Han Y, Cui F, Fan S, Seim I, Fan G, Li G, Wan S. Insights into amphicarpy from the compact genome of the legume Amphicarpaea edgeworthii. Plant Biotechnol J. 2021 May;19(5):952-965. doi: 10.1111/pbi.13520. Epub 2020 Dec 11. PMID: 33236503; PMCID: PMC8131047.	CNA0014149	132429	Dicotyledon	Streptophyta	Magnoliopsida	Fabales	Fabaceae	3	320	yes	11	299.059	24	0.1393	32.06	40.18	27899	105.362	3777	180	2857	152848	35.91	103.51	34.6106	0.093289	119011	54.55	458	4	212	142522	31.63	54.26	18.1432	146910	32.84	224	1	129	7929	44.17	32.68	10.9275	23383	83.813	0
Eragrostis curvula	https://ftp.ncbi.nlm.nih.gov/genomes/all/GCA/007/726/485/GCA_007726485.1_CERZOS_EC1.0/	Carballo J, Santos BACM, Zappacosta D, Garbus I, Selva JP, Gallo CA, Díaz A, Albertini E, Caccamo M, Echenique V. A high-quality genome of Eragrostis curvula grass provides insights into Poaceae evolution and supports new strategies to enhance forage quality. Sci Rep. 2019 Jul 15;9(1):10250. doi: 10.1038/s41598-019-46610-0. PMID: 31308395; PMCID: PMC6629639.	GCA_007726485.1	38414	Monocotyledon	Streptophyta	Magnoliopsida	Poales	Poaceae	3	660	yes	10	603.072	1143	0.0571	45.71	28.7	57875	181.652	3139	64	2418	40458	45.29	177.74	29.4716	0.095967	209819	92.17	439	10	150	26561	39.32	90.89	15.0715	265001	62.92	237	1	134	7854	54.3	62.63	10.3849	49240	85.0799	0
Cladopus chinensis	https://ngdc.cncb.ac.cn/gwh/Assembly/1087/show	Xue T, Zheng X, Chen D, Liang L, Chen N, Huang Z, Fan W, Chen J, Cen W, Chen S, Zhu J, Chen B, Zhang X, Chen Y. A high-quality genome provides insights into the new taxonomic status and genomic characteristics of Cladopus chinensis (Podostemaceae). Hortic Res. 2020 Apr 1;7(1):46. doi: 10.1038/s41438-020-0269-5. PMID: 32257232; PMCID: PMC7109043.	GWHACFD00000000	222648	Dicotyledon	Streptophyta	Magnoliopsida	Malpighiales	Podostemaceae	3	820	yes	29	906.394	6361	0.0218	31.04	59.2	27232	53.4711	1964	156	1584	24028	42.14	52.54	5.7964	0.030044	124546	13.48	108	20	62	9923	33.09	13.42	1.4802	142875	33.76	236	1	127	6030	46.68	33.69	3.7169	22577	82.9061	33
Coptis chinensis	https://ftp.ncbi.nlm.nih.gov/genomes/all/GCA/015/680/905/GCA_015680905.1_ASM1568090v1/	Liu Y, Wang B, Shu S, Li Z, Song C, Liu D, Niu Y, Liu J, Zhang J, Liu H, Hu Z, Huang B, Liu X, Liu W, Jiang L, Alami MM, Zhou Y, Ma Y, He X, Yang Y, Zhang T, Hu H, Barker MS, Chen S, Wang X, Nie J. Analysis of the Coptis chinensis genome reveals the diversification of protoberberine-type alkaloids. Nat Commun. 2021 Jun 2;12(1):3276. doi: 10.1038/s41467-021-23611-0. PMID: 34078898; PMCID: PMC81726…	GCA_015680905.1	261450	Dicotyledon	Streptophyta	Magnoliopsida	Ranunculales	Ranunculaceae	3	935	yes	9	935.66	116	0.1464	37.33	62.46	40011	142.727	3567	138	2248	80147	37.39	142.34	15.2133	0.042762	154289	97.05	629	20	204	29043	35.41	96.89	10.3554	184042	38.57	210	1	130	6104	42.47	38.57	4.1219	33433	83.5595	0
Cucumis melo	https://ftp.ncbi.nlm.nih.gov/genomes/all/GCF/025/177/605/GCF_025177605.1_USDA_Cmelo_AY_1.0/	Yang J, Deng G, Lian J, Garraway J, Niu Y, Hu Z, Yu J, Zhang M. The Chromosome-Scale Genome of Melon Dissects Genetic Architecture of Important Agronomic Traits. iScience. 2020 Aug 21;23(8):101422. doi: 10.1016/j.isci.2020.101422. Epub 2020 Jul 29. Erratum in: iScience. 2021 Nov 03;24(11):103359. PMID: 32798971; PMCID: PMC7452659.	GCF_025177605.1	3656	Dicotyledon	Streptophyta	Magnoliopsida	Cucurbitales	Cucurbitaceae	3	450	yes	12	438.408	1310	0.0287	36.06	43.05	28626	117.832	4116	68	2711	209971	36.94	114.91	26.2099	0.065295	119637	83.63	699	1	220	207666	34.09	64.49	14.7102	124771	29.28	235	1	129	8007	43.43	27.77	6.3335	17866	62.4118	6933
Coffea arabica	https://ftp.ncbi.nlm.nih.gov/genomes/all/GCF/003/713/225/GCF_003713225.1_Cara_1.0/	Denoeud F, Carretero-Paulet L, Dereeper A, Droc G, Guyot R, Pietrella M, Zheng C, Alberti A, Anthony F, Aprea G, Aury JM, Bento P, Bernard M, Bocs S, Campa C, Cenci A, Combes MC, Crouzillat D, Da Silva C, Daddiego L, De Bellis F, Dussert S, Garsmeur O, Gayraud T, Guignon V, Jahn K, Jamilloux V, Jo毛t T, Labadie K, Lan T, Leclercq J, Lepelley M, Leroy T, Li LT, Librado P, Lopez L, Mu帽oz A, Noel B, …	GCF_003713225.1	13443	Dicotyledon	Streptophyta	Magnoliopsida	Gentianales	Rubiaceae	3	1300	yes	22	1094.45	2833	0.0238	36.93	NA	56900	226.499	3981	23	2824	174561	38.02	223.3	20.4028	0.05199	218443	132.45	606	1	244	172989	34.77	113.67	10.3859	236857	64.7	273	1	136	7980	43.96	61.89	5.6545	37151	65.2917	11694
Phoenix dactylifera	https://ftp.ncbi.nlm.nih.gov/genomes/all/GCF/009/389/715/GCF_009389715.1_palm_55x_up_171113_PBpolish2nd_filt_p/	Hazzouri KM, Gros-Balthazard M, Flowers JM, Copetti D, Lemansour A, Lebrun M, Masmoudi K, Ferrand S, Dhar MI, Fresquez ZA, Rosas U, Zhang J, Talag J, Lee S, Kudrna D, Powell RF, Leitch IJ, Krueger RR, Wing RA, Amiri KMA, Purugganan MD. Genome-wide association mapping of date palm fruit traits. Nat Commun. 2019 Oct 15;10(1):4680. doi: 10.1038/s41467-019-12604-9. PMID: 31615981; PMCID: PMC6794320.	GCF_009389715.1	42345	Monocotyledon	Streptophyta	Magnoliopsida	Arecales	Arecaceae	3	870	yes	18	773.189	2391	0.0861	40.29	52.25	36756	263.263	7162	64	4273	244943	39.46	259.1	33.5106	0.047538	165569	222.72	1345	1	316	86895	37.1	180.34	23.3242	172318	41.41	240	1	128	8022	49.01	39.51	5.1105	24905	67.7576	9824
Prunus salicina	http://gigadb.org/dataset/100811	Liu C, Feng C, Peng W, Hao J, Wang J, Pan J, He Y. Chromosome-level draft genome of a diploid plum (Prunus salicina). Gigascience. 2020 Dec 10;9(12):giaa130. doi: 10.1093/gigascience/giaa130. PMID: 33300949; PMCID: PMC7727024.	100811	88123	Dicotyledon	Streptophyta	Magnoliopsida	Rosales	Rosaceae	3	311.82	yes	8	284.209	75	0.1413	37.75	48.28	24448	86.5132	3539	150	2567	389414	38.57	85.21	29.9822	0.086021	102252	47.6	466	20	181	207283	34.84	47.33	16.6541	121382	28.29	233	1	131	7929	45.04	28.29	9.954	19736	80.7264	0
Eriobotrya japonica	http://gigadb.org/dataset/100711	Jiang S, An H, Xu F, Zhang X. Chromosome-level genome assembly and annotation of the loquat (Eriobotrya japonica) genome. Gigascience. 2020 Mar 1;9(3):giaa015. doi: 10.1093/gigascience/giaa015. PMID: 32141509; PMCID: PMC7059265.	100711	2843217	Dicotyledon	Streptophyta	Magnoliopsida	Rosales	Rosaceae	3	711	yes	17	760.132	531	0.112	37.79	59.17	45743	160.869	3517	153	2649	105017	39.29	160.3	21.0884	0.060178	203809	87.96	432	4	157	52982	35.3	87.89	11.5623	241353	57.73	239	1	135	8019	45.4	57.73	7.5949	39592	86.5531	0
Callicarpa americana	http://gigadb.org/dataset/100777	Hamilton JP, Godden GT, Lanier E, Bhat WW, Kinser TJ, Vaillancourt B, Wang H, Wood JC, Jiang J, Soltis PS, Soltis DE, Hamberger B, Buell CR. Generation of a chromosome-scale genome assembly of the insect-repellent terpenoid-producing Lamiaceae species, Callicarpa americana. Gigascience. 2020 Sep 1;9(9):giaa093. doi: 10.1093/gigascience/giaa093. PMID: 32893861; PMCID: PMC7476102.	100777	204211	Dicotyledon	Streptophyta	Magnoliopsida	Lamiales	Lamiaceae	3	506	yes	17	506.362	328	0.0217	32.73	NA	62993	302.899	4808	201	4061	52547	36.85	119.71	23.6404	0.124403	131632	67.11	510	45	227	12353	33.23	63.24	12.4899	176461	43.68	248	1	136	7068	44.14	38.75	7.6536	52918	84.0062	0
Vigna radiata	https://ftp.ncbi.nlm.nih.gov/genomes/all/GCF/000/741/045/GCF_000741045.1_Vradiata_ver6/	Kang YJ, Kim SK, Kim MY, Lestari P, Kim KH, Ha BK, Jun TH, Hwang WJ, Lee T, Lee J, Shim S, Yoon MY, Jang YE, Han KS, Taeprayoon P, Yoon N, Somta P, Tanya P, Kim KS, Gwag JG, Moon JK, Lee YH, Park BS, Bombarely A, Doyle JJ, Jackson SA, Schafleitner R, Srinives P, Varshney RK, Lee SH. Genome sequence of mungbean and insights into evolution within Vigna species. Nat Commun. 2014 Nov 11;5:5443. doi: …	GCF_000741045.1	157791	Dicotyledon	Streptophyta	Magnoliopsida	Fabales	Fabaceae	2	548	yes	11	463.638	2499	0.0019	33.17	50.13	30000	127.01	4234	69	2982	192900	36.37	125.32	27.0299	0.064706	142989	84.34	590	1	203	77252	32.63	70.08	15.1144	153724	38.14	248	1	132	11733	43.86	36.37	7.8452	22616	75.3867	7775
Vigna angularis	https://ftp.ncbi.nlm.nih.gov/genomes/all/GCF/001/190/045/GCF_001190045.1_Vigan1.1/	Yang K, Tian Z, Chen C, Luo L, Zhao B, Wang Z, Yu L, Li Y, Sun Y, Li W, Chen Y, Li Y, Zhang Y, Ai D, Zhao J, Shang C, Ma Y, Wu B, Wang M, Gao L, Sun D, Zhang P, Guo F, Wang W, Li Y, Wang J, Varshney RK, Wang J, Ling HQ, Wan P. Genome sequencing of adzuki bean (Vigna angularis) provides insight into high starch and low fat accumulation and domestication. Proc Natl Acad Sci U S A. 2015 Oct 27;112(4…	GCF_001190045.1	3914	Dicotyledon	Streptophyta	Magnoliopsida	Fabales	Fabaceae	2	538	yes	11	467.301	37375	0.0003	34.07	44.51	29520	123.928	4198	71	2893	240166	36.78	123.13	26.3498	0.063171	136221	79.47	583	1	201	82707	33.09	70.81	15.152	150309	36.94	246	1	133	11934	44.1	35.73	7.6452	22156	75.0542	6353
Solanum melongena	http://eggplant-hq.cn/Eggplant/download	Wei Q, Wang J, Wang W, Hu T, Hu H, Bao C. A high-quality chromosome-level genome assembly reveals genetics for important traits in eggplant. Hortic Res. 2020 Sep 21;7(1):153. doi: 10.1038/s41438-020-00391-0. PMID: 33024567; PMCID: PMC7506008.	SME-HQ	4111	Dicotyledon	Streptophyta	Magnoliopsida	Solanales	Solanaceae	3	1130	yes	12	1157.39	2263	0.0154	35.95	70.09	36568	167.647	4585	150	2472	261595	36.67	166.51	14.3866	0.031595	127312	120.51	947	21	282	260162	35.15	120.1	10.377	157494	36.22	230	1	138	7887	42.2	36.22	3.1296	27708	75.7712	0
Ipomoea trifida	http://sweetpotato.uga.edu/gt4sp_download.shtml	Wu S, Lau KH, Cao Q, Hamilton JP, Sun H, Zhou C, Eserman L, Gemenet DC, Olukolu BA, Wang H, Crisovan E, Godden GT, Jiao C, Wang X, Kitavi M, Manrique-Carpintero N, Vaillancourt B, Wiegert-Rininger K, Yang X, Bao K, Schaff J, Kreuze J, Gruneberg W, Khan A, Ghislain M, Ma D, Jiang J, Mwanga ROM, Leebens-Mack J, Coin LJM, Yencho GC, Buell CR, Fei Z. Genome sequences of two diploid wild relatives of …	NSP306_trifida_v3	35884	Dicotyledon	Streptophyta	Magnoliopsida	Solanale	Convolvulaceae	3	526	yes	15	492.382	16	24.8844	35.73	50.2	44158	157.758	3573	198	3016	40635	38.15	102.93	20.9048	0.089682	131093	51.96	396	21	182	14992	33.14	50.66	10.2891	168176	41.86	249	1	138	7917	45.98	39.92	8.1069	36137	81.8357	0
Ipomoea triloba	http://sweetpotato.uga.edu/gt4sp_download.shtml	Wu S, Lau KH, Cao Q, Hamilton JP, Sun H, Zhou C, Eserman L, Gemenet DC, Olukolu BA, Wang H, Crisovan E, Godden GT, Jiao C, Wang X, Kitavi M, Manrique-Carpintero N, Vaillancourt B, Wiegert-Rininger K, Yang X, Bao K, Schaff J, Kreuze J, Gruneberg W, Khan A, Ghislain M, Ma D, Jiang J, Mwanga ROM, Leebens-Mack J, Coin LJM, Yencho GC, Buell CR, Fei Z. Genome sequences of two diploid wild relatives of …	NSP323_triloba_v3	35885	Dicotyledon	Streptophyta	Magnoliopsida	Solanale	Convolvulaceae	3	496	yes	15	461.842	16	28.8943	35.69	52.8	47091	180.633	3836	201	3262	46380	37.94	106.35	23.0266	0.101963	130912	54.3	415	42	185	13180	33.16	52.58	11.384	168769	42.17	250	1	138	7917	45.79	39.59	8.5713	38982	82.7801	0
Antirrhinum majus	http://bioinfo.sibs.ac.cn/Am/download_v2.php	Li M, Zhang D, Gao Q, Luo Y, Zhang H, Ma B, Chen C, Whibley A, Zhang Y, Cao Y, Li Q, Guo H, Li J, Song Y, Zhang Y, Copsey L, Li Y, Li X, Qi M, Wang J, Chen Y, Wang D, Zhao J, Liu G, Wu B, Yu L, Xu C, Li J, Zhao S, Zhang Y, Hu S, Liang C, Yin Y, Coen E, Xue Y. Genome structure and evolution of Antirrhinum majus L. Nat Plants. 2019 Feb;5(2):174-183. doi: 10.1038/s41477-018-0349-9. Epub 2019 Jan 28.…	IGDBV1	4151	Dicotyledon	Streptophyta	Magnoliopsida	Lamiales	Plantaginaceae	3	520	yes	8	496.987	8	62.721	35.61	52.5	37234	118.113	3172	200	2272	76453	37.3	114.89	23.1175	0.074919	137247	67.98	495	1	215	47109	33.55	64.95	13.0686	172648	42.09	244	1	138	7929	43.76	39.1	7.8676	25858	69.4473	9205
Arabis alpina	https://ftp.ncbi.nlm.nih.gov/genomes/all/GCA/000/733/195/GCA_000733195.1_A_alpina_V4/	Willing EM, Rawat V, Mandáková T, Maumus F, James GV, Nordström KJ, Becker C, Warthmann N, Chica C, Szarzynska B, Zytnicki M, Albani MC, Kiefer C, Bergonzi S, Castaings L, Mateos JL, Berns MC, Bujdoso N, Piofczyk T, de Lorenzo L, Barrero-Sicilia C, Mateos I, Piednoël M, Hagmann J, Chen-Min-Tao R, Iglesias-Fernández R, Schuster SC, Alonso-Blanco C, Roudier F, Carbonero P, Paz-Ares J, Davis SJ, Pec…	GCA_000733195.1	50452	Dicotyledon	Streptophyta	Magnoliopsida	Brassicales	Brassicaceae	2	375	yes	8	308.033	27771	0.0006	36.82	NA	30690	73.2764	2388	79	1957	44390	39.12	73.18	23.7581	0.099632	88111	15.86	180	32	98	14335	32.98	15.6	5.066	110349	25.63	232	3	133	7052	44.81	25.08	8.1434	16854	54.9169	1458
Simmondsia chinensis	https://ngdc.cncb.ac.cn/gwh/Assembly/486/show	Sturtevant D, Lu S, Zhou ZW, Shen Y, Wang S, Song JM, Zhong J, Burks DJ, Yang ZQ, Yang QY, Cannon AE, Herrfurth C, Feussner I, Borisjuk L, Munz E, Verbeck GF, Wang X, Azad RK, Singleton B, Dyer JM, Chen LL, Chapman KD, Guo L. The genome of jojoba (Simmondsia chinensis): A taxonomically isolated species that directs wax ester accumulation in its seeds. Sci Adv. 2020 Mar 11;6(11):eaay3240. doi: 10.…	GWHAASQ00000000	3999	Dicotyledon	Streptophyta	Magnoliopsida	Caryophyllales	Simmondsiaceae	3	1003	yes	26	886.727	27	34.3705	37.28	65.73	23490	184.741	7865	150	5193	310140	38.12	183.36	20.678	0.026491	108174	160.63	1485	20	693	194625	36.79	144.69	16.3172	128778	29.29	227	1	135	7968	46.08	27.13	3.0597	18955	80.6939	7472
Apostasia shenzhenica	https://ftp.ncbi.nlm.nih.gov/genomes/all/GCA/002/786/265/GCA_002786265.1_ASM278626v1/	Zhang GQ, Liu KW, Li Z, Lohaus R, Hsiao YY, Niu SC, Wang JY, Lin YC, Xu Q, Chen LJ, Yoshida K, Fujiwara S, Wang ZW, Zhang YQ, Mitsuda N, Wang M, Liu GH, Pecoraro L, Huang HX, Xiao XJ, Lin M, Wu XY, Wu WL, Chen YY, Chang SB, Sakamoto S, Ohme-Takagi M, Yagi M, Zeng SJ, Shen CY, Yeh CM, Luo YB, Tsai WC, Van de Peer Y, Liu ZJ. The Apostasia genome and the evolution of orchids. Nature. 2017 Sep 21;549…	GCA_002786265.1	1088818	Monocotyledon	Streptophyta	Magnoliopsida	Asparagales	Orchidaceae	3	471	no	34	348.733	2985	0.0016	33.74	42.05	21743	133.67	6148	150	2534	96936	35.94	133.64	38.3228	0.062349	76161	109.77	1441	10	407	54810	33.12	109.75	31.4701	97904	23.9	244	1	138	12245	48.53	23.9	6.8539	14163	65.1382	0
Brassica oleracea	https://www.genoscope.cns.fr/externe/plants/chromosomes.html	Belser C, Istace B, Denis E, Dubarry M, Baurens FC, Falentin C, Genete M, Berrabah W, Chèvre AM, Delourme R, Deniot G, Denoeud F, Duffé P, Engelen S, Lemainque A, Manzanares-Dauleux M, Martin G, Morice J, Noel B, Vekemans X, D'Hont A, Rousseau-Gueutin M, Barbe V, Cruaud C, Wincker P, Aury JM. Chromosome-scale assemblies of plant genomes using nanopore long reads and optical maps. Nat Plants. 2018…	GCA_900416815.2	3712	Dicotyledon	Streptophyta	Magnoliopsida	Brassicales	Brassicaceae	3	630	yes	9	554.977	129	0.0814	36.57	NA	61279	120.667	1969	102	1171	85039	40.03	118.37	21.3287	0.110417	202246	63.21	313	11	96	72465	34.75	61.82	11.1398	263523	57.46	218	1	132	9710	45.84	57.45	10.351	45232	73.8132	0
Bonia amplexicaulis	http://www.genobank.org/bamboo#2	Guo ZH, Ma PF, Yang GQ, Hu JY, Liu YL, Xia EH, Zhong MC, Zhao L, Sun GL, Xu YX, Zhao YJ, Zhang YC, Zhang YX, Zhang XM, Zhou MY, Guo Y, Guo C, Liu JX, Ye XY, Chen YM, Yang Y, Han B, Lin CS, Lu Y, Li DZ. Genome Sequences Provide Insights into the Reticulate Origin and Unique Traits of Woody Bamboos. Mol Plant. 2019 Oct 7;12(10):1353-1365. doi: 10.1016/j.molp.2019.05.009. Epub 2019 May 27. PMID: 311…	Bonia amplexicaulis	338503	Monocotyledon	Streptophyta	Magnoliopsida	Poales	Poaceae	2	876	yes	36	848.625	21266	0.0011	43.22	54	47056	190.257	4043	150	2470	106902	45.4	190.26	22.4194	0.05545	164987	119.04	722	11	168	49840	41.02	119.04	14.0279	212043	53.17	251	2	138	23115	54.97	53.17	6.2656	33410	71.0005	0
Asparagus officinalis	https://ftp.ncbi.nlm.nih.gov/genomes/all/GCF/001/876/935/GCF_001876935.1_Aspof.V1/	Harkess A, Zhou J, Xu C, Bowers JE, Van der Hulst R, Ayyampalayam S, Mercati F, Riccardi P, McKain MR, Kakrana A, Tang H, Ray J, Groenendijk J, Arikit S, Mathioni SM, Nakano M, Shan H, Telgmann-Rauber A, Kanno A, Yue Z, Chen H, Li W, Chen Y, Xu X, Zhang Y, Luo S, Chen H, Gao J, Mao Z, Pires JC, Luo M, Kudrna D, Wing RA, Meyers BC, Yi K, Kong H, Lavrijsen P, Sunseri F, Falavigna A, Ye Y, Leebens-M…	GCF_001876935.1	4686	Monocotyledon	Streptophyta	Magnoliopsida	Asparagales	Asparagaceae	3	1300	yes	10	1187.54	11792	0.0008	39.03	NA	32237	224.782	6973	70	3691	154680	37.43	221.77	18.6746	0.027146	140601	181.02	1287	1	279	98241	35.75	157.5	13.2627	152707	33.62	220	1	125	6556	44.9	32.52	2.7384	23354	72.4447	5785
Erigeron canadensis	https://ftp.ncbi.nlm.nih.gov/genomes/all/GCF/010/389/155/GCF_010389155.1_C_canadensis_v1/	Laforest M, Martin SL, Bisaillon K, Soufiane B, Meloche S, Page E. A chromosome-scale draft sequence of the Canada fleabane genome. Pest Manag Sci. 2020 Jun;76(6):2158-2169. doi: 10.1002/ps.5753. Epub 2020 Feb 13. PMID: 31951071.	GCF_010389155.1	72917	Dicotyledon	Streptophyta	Magnoliopsida	Asterales	Asteraceae	3	335	yes	9	426.377	357	0.0177	34.08	50.25	33470	120.449	3599	44	2722	218981	35.65	119.28	27.9752	0.078499	134017	65.92	492	1	186	95472	32.12	61.41	14.4027	153590	39.33	256	1	138	7044	41.83	38.58	9.0485	23431	70.006	4357
Capsicum baccatum	https://ftp.ncbi.nlm.nih.gov/genomes/all/GCA/002/271/885/GCA_002271885.2_ASM227188v2/	Kim S, Park J, Yeom SI, Kim YM, Seo E, Kim KT, Kim MS, Lee JM, Cheong K, Shin HS, Kim SB, Han K, Lee J, Park M, Lee HA, Lee HY, Lee Y, Oh S, Lee JH, Choi E, Choi E, Lee SE, Jeon J, Kim H, Choi G, Song H, Lee J, Lee SC, Kwon JK, Lee HY, Koo N, Hong Y, Kim RW, Kang WH, Huh JH, Kang BC, Yang TJ, Lee YH, Bennetzen JL, Choi D. New reference genome sequences of hot pepper reveal the massive evolution o…	GCA_002271885.2	33114	Dicotyledon	Streptophyta	Magnoliopsida	Solanales	Solanaceae	2	3900	yes	12	3215.61	23260	0.0009	35.38	82.3	35853	162.844	4542	87	2603	130434	36.92	162.84	5.0642	0.01115	127237	122.49	963	30	297	29960	35.01	122.49	3.8091	163090	40.36	247	6	144	7905	42.57	40.36	1.2551	28831	80.4145	0
Picochlorum costavermella	http://cyanophora.rutgers.edu/picochlorum/	Krasovec M, Vancaester E, Rombauts S, Bucchini F, Yau S, Hemon C, Lebredonchel H, Grimsley N, Moreau H, Sanchez-Brosseau S, Vandepoele K, Piganeau G. Genome Analyses of the Microalga Picochlorum Provide Insights into the Evolution of Thermotolerance in the Green Lineage. Genome Biol Evol. 2018 Sep 1;10(9):2347-2365. doi: 10.1093/gbe/evy167. PMID: 30113623; PMCID: PMC6141220.	Picochlorum_SENEW3_v2.0	2009235	Chlorophyte	Chlorophyta	Trebouxiophyceae	incertae sedis	incertae sedis	2	14	no	NA	13.497	14	1.0921	46.18	NA	7725	11.2877	1461	213	1205	16040	47.04	10.36	76.7616	0.57235	5823	0.58	100	46	77	1243	42.24	0.58	4.3234	13537	10.6	783	3	552	10764	47.31	9.79	72.5213	3744	48.466	0
Capsicum chinense	https://ftp.ncbi.nlm.nih.gov/genomes/all/GCA/002/271/895/GCA_002271895.2_ASM227189v2/	Kim S, Park J, Yeom SI, Kim YM, Seo E, Kim KT, Kim MS, Lee JM, Cheong K, Shin HS, Kim SB, Han K, Lee J, Park M, Lee HA, Lee HY, Lee Y, Oh S, Lee JH, Choi E, Choi E, Lee SE, Jeon J, Kim H, Choi G, Song H, Lee J, Lee SC, Kwon JK, Lee HY, Koo N, Hong Y, Kim RW, Kang WH, Huh JH, Kang BC, Yang TJ, Lee YH, Bennetzen JL, Choi D. New reference genome sequences of hot pepper reveal the massive evolution o…	GCA_002271895.2	80379	Dicotyledon	Streptophyta	Magnoliopsida	Solanales	Solanaceae	2	3140	yes	12	3070.91	87978	0.0008	34.88	81	34974	153.849	4399	87	2673	93739	36.5	153.85	5.0099	0.011389	126859	114.82	905	30	302	60431	34.58	114.82	3.7391	161833	39.02	241	3	143	7908	42.04	39.02	1.2708	28299	80.9144	0
Olea europaea	https://ftp.ncbi.nlm.nih.gov/genomes/all/GCF/002/742/605/GCF_002742605.1_O_europaea_v1/	Unver T, Wu Z, Sterck L, Turktas M, Lohaus R, Li Z, Yang M, He L, Deng T, Escalante FJ, Llorens C, Roig FJ, Parmaksiz I, Dundar E, Xie F, Zhang B, Ipek A, Uranbey S, Erayman M, Ilhan E, Badad O, Ghazal H, Lightfoot DA, Kasarla P, Colantonio V, Tombuloglu H, Hernandez P, Mete N, Cetin O, Van Montagu M, Yang H, Gao Q, Dorado G, Van de Peer Y. Genome of wild olive and the evolution of oil biosynthes…	GCF_002742605.1	4146	Dicotyledon	Streptophyta	Magnoliopsida	Lamiales	Oleaceae	2	1460	yes	23	1141.15	41226	0.0018	35.39	50.7	47911	208.522	4352	69	2689	104941	36.22	206.18	18.0682	0.041985	183041	134.26	733	1	235	101290	33.55	113.68	9.9624	203510	49.37	243	1	133	7914	42.95	47.25	4.141	34376	71.7497	9691
Corylus avellana	https://hardwoodgenomics.org/bio_data/4302786?tripal_pane=group_downloads	Lucas SJ, Kahraman K, Avşar B, Buggs RJA, Bilge I. A chromosome-scale genome assembly of European hazel (Corylus avellana L.) reveals targets for crop improvement. Plant J. 2021 Mar;105(5):1413-1430. doi: 10.1111/tpj.15099. Epub 2021 Jan 6. PMID: 33249676.	CavTom2	13451	Dicotyledon	Streptophyta	Magnoliopsida	Fagales	Betulaceae	3	378	yes	11	369.779	11	30.2732	35.9	38.13	27270	109.686	4022	295	3175	34234	37.61	109.69	29.6626	0.073747	126241	63.45	503	55	241	15971	33.53	63.45	17.1602	143881	33.23	231	3	130	8004	45.81	33.23	8.9858	23223	85.1595	0
Oryza rufipogon	http://www.ygliulab.club/wildrice/	Xie X, Du H, Tang H, Tang J, Tan X, Liu W, Li T, Lin Z, Liang C, Liu YG. A chromosome-level genome assembly of the wild rice Oryza rufipogon facilitates tracing the origins of Asian cultivated rice. Sci China Life Sci. 2021 Feb;64(2):282-293. doi: 10.1007/s11427-020-1738-x. Epub 2020 Jul 28. PMID: 32737856.	IRGC106162	4529	Monocotyledon	Streptophyta	Magnoliopsida	Poales	Poaceae	3	392.6	yes	12	399.881	12	32.9882	43.99	49.37	36520	87.5299	2397	156	1487	43639	45.89	87.35	21.8436	0.091327	108004	46	426	20	158	20357	37.9	44.55	11.1401	153513	43.59	284	1	160	9339	56.39	37.85	9.4657	24531	67.1714	3929
Echinochloa haploclada	http://ibi.zju.edu.cn/RiceWeedomes/Echinochloa/	Ye CY, Wu D, Mao L, Jia L, Qiu J, Lao S, Chen M, Jiang B, Tang W, Peng Q, Pan L, Wang L, Feng X, Guo L, Zhang C, Kellogg EA, Olsen KM, Bai L, Fan L. The Genomes of the Allohexaploid Echinochloa crus-galli and Its Progenitors Provide Insights into Polyploidization-Driven Adaptation. Mol Plant. 2020 Sep 7;13(9):1298-1310. doi: 10.1016/j.molp.2020.07.001. Epub 2020 Jul 2. PMID: 32622997.	Echinochloa haploclada	502763	Monocotyledon	Streptophyta	Magnoliopsida	Poales	Poaceae	3	420	yes	9	443.512	767	0.0112	46.05	41.09	37510	115.671	3084	181	2074	96086	47.56	115.67	26.0808	0.084575	153733	67.73	441	21	154	92796	40.57	67.73	15.2707	191243	47.94	251	1	141	7047	57.43	47.94	10.8101	29450	78.5124	0
Trochodendron aralioides	http://gigadb.org/dataset/100657	Strijk JS, Hinsinger DD, Zhang F, Cao K. Trochodendron aralioides, the first chromosome-level draft genome in Trochodendrales and a valuable resource for basal eudicot research. Gigascience. 2019 Nov 1;8(11):giz136. doi: 10.1093/gigascience/giz136. PMID: 31738437; PMCID: PMC6859433.	100657	4407	Dicotyledon	Streptophyta	Magnoliopsida	Trochodendrales	Trochodendraceae	3	1758	yes	19	1614.13	1534	0.0452	39.12	62.35	35328	400.137	11326	150	4626	493686	38.11	398.69	24.7001	0.021887	150495	349.25	2321	20	389	399724	37.23	348.27	21.5764	179721	41.78	232	1	132	8019	45.37	41.78	2.5886	28585	80.9132	0
Trichopus zeylanicus	https://genomevolution.org/coge/GenomeInfo.pl?gid=54631	Vadakkemukadiyil Chellappan B, Pr S, Vijayan S, Rajan VS, Sasi A, Nair AS. High Quality Draft Genome of Arogyapacha (Trichopus zeylanicus), an Important Medicinal Plant Endemic to Western Ghats of India. G3 (Bethesda). 2019 Aug 8;9(8):2395-2404. doi: 10.1534/g3.119.400164. PMID: 31189529; PMCID: PMC6686938.	54631	167602	Monocotyledon	Streptophyta	Magnoliopsida	Dioscoreales	Dioscoreaceae	3	852	no	14	713.407	22601	0.001	36.55	47.4	34452	88.7855	2577	153	1807	37452	40.85	88.79	12.4453	0.048292	125125	53.58	428	30	206	20308	34.95	53.58	7.5101	159577	35.21	221	3	137	6529	49.82	35.21	4.9352	28166	81.7543	0
Asparagus setaceus	https://datadryad.org/stash/dataset/doi:10.5061/dryad.1c59zw3rm,https://ftp.ncbi.nlm.nih.gov/genomes/all/GCA/012/295/165/GCA_012295165.1_ASM1229516v1/	Li SF, Wang J, Dong R, Zhu HW, Lan LN, Zhang YL, Li N, Deng CL, Gao WJ. Chromosome-level genome assembly, annotation and evolutionary analysis of the ornamental plant Asparagus setaceus. Hortic Res. 2020 Apr 1;7(1):48. doi: 10.1038/s41438-020-0271-y. PMID: 32257234; PMCID: PMC7109074.	GCA_012295165.1	272863	Monocotyledon	Streptophyta	Magnoliopsida	Asparagales	Asparagaceae	3	720	yes	10	710.152	665	0.026	38.54	65.59	28409	181.745	6397	150	3150	260347	37.33	181.75	25.5925	0.040004	112315	150.88	1343	26	358	246264	35.44	150.88	21.2467	140724	30.86	219	3	129	7938	46.55	30.86	4.3458	21839	76.8735	0
Utricularia gibba	https://genomevolution.org/coge/GenomeInfo.pl?gid=29027	Lan T, Renner T, Ibarra-Laclette E, Farr KM, Chang TH, Cervantes-Pérez SA, Zheng C, Sankoff D, Tang H, Purbojati RW, Putra A, Drautz-Moses DI, Schuster SC, Herrera-Estrella L, Albert VA. Long-read sequencing uncovers the adaptive topography of a carnivorous plant genome. Proc Natl Acad Sci U S A. 2017 May 30;114(22):E4435-E4441. doi: 10.1073/pnas.1702072114. Epub 2017 May 15. Erratum in: Proc Nat…	29027	13748	Dicotyledon	Streptophyta	Magnoliopsida	Lamiales	Lentibulariaceae	3	105.5	yes	14	100.689	518	0.0274	41.16	58.64	29665	43.3678	1462	24	958	33817	44.48	43.37	43.0713	0.294621	88903	16.66	187	56	101	11240	37.6	16.66	16.5416	118581	26.71	225	3	141	6633	48.78	26.71	26.5274	17858	60.1989	0
Morella rubra	https://ftp.ncbi.nlm.nih.gov/genomes/all/GCA/003/952/965/GCA_003952965.2_Mru_ZJU_2/	Jia HM, Jia HJ, Cai QL, Wang Y, Zhao HB, Yang WF, Wang GY, Li YH, Zhan DL, Shen YT, Niu QF, Chang L, Qiu J, Zhao L, Xie HB, Fu WY, Jin J, Li XW, Jiao Y, Zhou CC, Tu T, Chai CY, Gao JL, Fan LJ, van de Weg E, Wang JY, Gao ZS. The red bayberry genome and genetic basis of sex determination. Plant Biotechnol J. 2019 Feb;17(2):397-409. doi: 10.1111/pbi.12985. Epub 2018 Aug 10. PMID: 29992702; PMCID: PM…	GCA_003952965.2	262757	Dicotyledon	Streptophyta	Magnoliopsida	Fagales	Myricaceae	3	320	yes	8	313.009	511	0.0157	37.68	36.7	29351	97.6591	3327	204	2166	75651	39.89	97.66	31.2001	0.093771	112789	58.34	517	11	233	49330	36.42	58.34	18.6399	142139	33.58	236	1	137	7998	45.91	33.58	10.7276	21894	74.5937	0
Piper nigrum	http://cotton.hzau.edu.cn/system/_content/download.jsp?urltype=news.DownloadAttachUrl&owner=1834798660&wbfileid=7758613	Hu L, Xu Z, Wang M, Fan R, Yuan D, Wu B, Wu H, Qin X, Yan L, Tan L, Sim S, Li W, Saski CA, Daniell H, Wendel JF, Lindsey K, Zhang X, Hao C, Jin S. The chromosome-scale reference genome of black pepper provides insight into piperine biosynthesis. Nat Commun. 2019 Oct 16;10(1):4702. doi: 10.1038/s41467-019-12607-6. PMID: 31619678; PMCID: PMC6795880.	Piper_nigrum_v3	13216	Monocotyledon	Streptophyta	Magnoliopsida	Piperales	Piperaceae	3	762	yes	26	761.218	45	20.4425	38.22	54.85	63463	163.312	2573	7	1356	2560739	40.08	156.06	20.5012	0.08337	194242	106.54	548	32	169	2559417	35.09	100.56	13.2107	257554	56.98	221	3	136	441042	49.33	56.86	7.469	44012	69.3506	0
Cicer arietinum	https://ftp.ncbi.nlm.nih.gov/genomes/all/GCF/000/331/145/GCF_000331145.1_ASM33114v1/	Varshney RK, Song C, Saxena RK, Azam S, Yu S, Sharpe AG, Cannon S, Baek J, Rosen BD, Tar'an B, Millan T, Zhang X, Ramsay LD, Iwata A, Wang Y, Nelson W, Farmer AD, Gaur PM, Soderlund C, Penmetsa RV, Xu C, Bharti AK, He W, Winter P, Zhao S, Hane JK, Carrasquilla-Garcia N, Condie JA, Upadhyaya HD, Luo MC, Thudi M, Gowda CL, Singh NP, Lichtenzveig J, Gali KK, Rubio J, Nadarajan N, Dolezel J, Bansal K…	GCF_000331145.1	3827	Dicotyledon	Streptophyta	Magnoliopsida	Fabales	Fabaceae	2	738	yes	8	530.894	7127	0.002	31.03	45.64	30343	120.484	3971	56	2923	100267	33.89	118.93	22.4013	0.057155	131785	74.09	562	1	242	99820	30.67	64.97	12.2372	144446	34.26	237	1	131	6842	41.01	32.97	6.2108	21253	70.0425	6270
Cynara cardunculus	https://ftp.ncbi.nlm.nih.gov/genomes/all/GCF/001/531/365/GCF_001531365.2_CcrdV1.1/	Scaglione D, Reyes-Chin-Wo S, Acquadro A, Froenicke L, Portis E, Beitel C, Tirone M, Mauro R, Lo Monaco A, Mauromicale G, Faccioli P, Cattivelli L, Rieseberg L, Michelmore R, Lanteri S. The genome sequence of the outbreeding globe artichoke constructed de novo incorporating a phase-aware low-pass sequencing strategy of F1 progeny. Sci Rep. 2016 Jan 20;6:19427. doi: 10.1038/srep19427. Erratum in: …	GCF_001531365.2	4265	Dicotyledon	Streptophyta	Magnoliopsida	Asterales	Asteraceae	2	1084	yes	17	724.962	8174	0.0108	35.35	NA	30275	140.608	4644	54	3036	87752	37.35	139.71	19.2707	0.041761	136947	102.58	749	1	283	71528	34.84	91.37	12.6028	152988	36.89	241	1	132	7338	44.18	34.91	4.815	21723	71.7523	6153
Fragaria ananassa	https://www.rosaceae.org/species/fragaria_x_ananassa/genome_v1.0.a1	Edger PP, Poorten TJ, VanBuren R, Hardigan MA, Colle M, McKain MR, Smith RD, Teresi SJ, Nelson ADL, Wai CM, Alger EI, Bird KA, Yocca AE, Pumplin N, Ou S, Ben-Zvi G, Brodt A, Baruch K, Swale T, Shiue L, Acharya CB, Cole GS, Mower JP, Childs KL, Jiang N, Lyons E, Freeling M, Puzey JR, Knapp SJ. Origin and evolution of the octoploid strawberry genome. Nat Genet. 2019 Mar;51(3):541-547. doi: 10.1038/…	v1.0.a2	64942	Dicotyledon	Streptophyta	Magnoliopsida	Rosales	Rosaceae	3	813	yes	7	223.117	8	31.445	38.16	38.67	24779	79.6292	3214	150	2351	99362	39.26	79.24	35.515	0.111058	106148	43.07	406	21	160	92503	35.06	43	19.2738	125797	28.97	230	1	131	6444	45.58	28.97	12.9847	19772	79.7934	0
Allium sativum	https://figshare.com/articles/dataset/garlic_genome_and_transcriptome_resources/12570947/1	Sun X, Zhu S, Li N, Cheng Y, Zhao J, Qiao X, Lu L, Liu S, Wang Y, Liu C, Li B, Guo W, Gao S, Yang Z, Li F, Zeng Z, Tang Q, Pan Y, Guan M, Zhao J, Lu X, Meng H, Han Z, Gao C, Jiang W, Zhao X, Tian S, Su J, Cheng Z, Liu T. A Chromosome-Level Genome Assembly of Garlic (Allium sativum) Provides Insights into Genome Evolution and Allicin Biosynthesis. Mol Plant. 2020 Sep 7;13(9):1328-1339. doi: 10.101…	GCA_014155895.2	4682	Monocotyledon	Streptophyta	Magnoliopsida	Asparagales	Amaryllidaceae	3	16000	yes	8	16243.2	33158	0.0479	35.74	91.3	57561	299.479	5203	150	1592	189487	34.89	299.48	1.8437	0.003544	151988	253.6	1669	21	332	184228	33.5	253.6	1.5612	209549	45.88	219	2	138	6585	42.55	45.88	0.2825	39471	68.5725	0
Colocasia esculenta	https://ftp.cngb.org/pub/CNSA/data2/CNP0001082/CNS0231432/CNA0014218/	Yin J, Jiang L, Wang L, Han X, Guo W, Li C, Zhou Y, Denton M, Zhang P. A high-quality genome of taro (Colocasia esculenta (L.) Schott), one of the world's oldest crops. Mol Ecol Resour. 2021 Jan;21(1):68-77. doi: 10.1111/1755-0998.13239. Epub 2020 Oct 4. PMID: 32790213.	CNA0014218	4460	Monocotyledon	Streptophyta	Magnoliopsida	Alismatales	Araceae	3	2390	yes	14	2405.85	7735	0.0274	42.25	88.43	28695	181.165	6313	150	2666	224869	43.18	180.83	7.5163	0.011927	109956	139.65	1270	1	218	79410	40.86	139.57	5.8014	134472	31.8	237	1	134	7177	52.54	31.8	1.3216	22979	80.0802	0
Arachis ipaensis	https://ftp.ncbi.nlm.nih.gov/genomes/all/GCF/000/816/755/GCF_000816755.2_Araip1.1/	Bertioli DJ, Cannon SB, Froenicke L, Huang G, Farmer AD, Cannon EK, Liu X, Gao D, Clevenger J, Dash S, Ren L, Moretzsohn MC, Shirasawa K, Huang W, Vidigal B, Abernathy B, Chu Y, Niederhuth CE, Umale P, Araújo AC, Kozik A, Kim KD, Burow MD, Varshney RK, Wang X, Zhang X, Barkley N, Guimarães PM, Isobe S, Guo B, Liao B, Stalker HT, Schmitz RJ, Scheffler BE, Leal-Bertioli SC, Xun X, Jackson SA, Miche…	GCF_000816755.2	130454	Dicotyledon	Streptophyta	Magnoliopsida	Fabales	Fabaceae	2	1560	yes	10	1353.5	548	0.0137	36.84	68.5	49814	199.226	3999	71	2427	174186	36.4	190.81	14.0974	0.036804	174494	110.92	636	1	198	98253	32.62	89.02	6.5767	186517	47.97	257	1	136	6580	43.8	45.67	3.3743	31223	62.6792	9747
Sesamum indicum	https://ftp.ncbi.nlm.nih.gov/genomes/all/GCF/000/512/975/GCF_000512975.1_S_indicum_v1.0/	Wang L, Yu S, Tong C, Zhao Y, Liu Y, Song C, Zhang Y, Zhang X, Wang Y, Hua W, Li D, Li D, Li F, Yu J, Xu C, Han X, Huang S, Tai S, Wang J, Xu X, Li Y, Liu S, Varshney RK, Wang J, Zhang X. Genome sequencing of the high oil crop sesame provides insight into oil biosynthesis. Genome Biol. 2014 Feb 27;15(2):R39. doi: 10.1186/gb-2014-15-2-r39. PMID: 24576357; PMCID: PMC4053841.	GCF_000512975.1	4182	Dicotyledon	Streptophyta	Magnoliopsida	Lamiales	Pedaliaceae	2	357	yes	16	275.06	16236	0.0003	35	28.46	26666	104.527	3920	30	3029	149942	38.16	103.66	37.6867	0.096946	130027	62.22	479	1	210	65572	33.89	54.81	19.9264	140992	33.73	239	1	130	7920	45.57	32.42	11.7867	20471	76.7682	6425
Camellia sinensis	https://ftp.ncbi.nlm.nih.gov/genomes/all/GCA/013/676/235/GCA_013676235.1_HZAU_G240_1.0/	Chen JD, Zheng C, Ma JQ, Jiang CK, Ercisli S, Yao MZ, Chen L. The chromosome-scale genome reveals the evolution and diversification after the recent tetraploidization event in tea plant. Hortic Res. 2020 May 1;7:63. doi: 10.1038/s41438-020-0288-2. PMID: 32377354; PMCID: PMC7192901.	GCA_013676235.1	4442	Dicotyledon	Streptophyta	Magnoliopsida	Ericales	Theaceae	3	3100	yes	15	3113.46	1231	0.0069	38.98	57.4	32356	255.833	7907	159	4125	1379426	36.83	255.81	8.2163	0.010392	139588	183.87	1317	10	377	1334200	35.35	183.86	5.9054	171941	36.55	213	1	126	7807	44.73	36.55	1.1738	25667	79.3269	0
Hydrangea macrophylla	https://plantgarden.jp/en/download/t23110/t23110.G003/	Nashima K, Shirasawa K, Ghelfi A, Hirakawa H, Isobe S, Suyama T, Wada T, Kurokura T, Uemachi T, Azuma M, Akutsu M, Kodama M, Nakazawa Y, Namai K. Genome sequence of Hydrangea macrophylla and its application in analysis of the double flower phenotype. DNA Res. 2021 Jan 19;28(1):dsaa026. doi: 10.1093/dnares/dsaa026. PMID: 33175097; PMCID: PMC7934569.	HMA_r1.2_1	23110	Dicotyledon	Streptophyta	Magnoliopsida	Cornales	Hydrangeaceae	3	2200	yes	18	2227.57	3780	0.2335	38.23	NA	32222	170.86	5303	111	2478	235033	38.2	158.83	7.1301	0.014465	105286	130.37	1238	1	425	228398	36.67	127.76	5.7354	138025	32.41	235	2	134	6882	44.42	31.52	1.4149	24541	76.1622	0
Hevea brasiliensis	https://ftp.ncbi.nlm.nih.gov/genomes/all/GCA/010/458/925/GCA_010458925.1_ASM1045892v1/	Liu J, Shi C, Shi CC, Li W, Zhang QJ, Zhang Y, Li K, Lu HF, Shi C, Zhu ST, Xiao ZY, Nan H, Yue Y, Zhu XG, Wu Y, Hong XN, Fan GY, Tong Y, Zhang D, Mao CL, Liu YL, Hao SJ, Liu WQ, Lv MQ, Zhang HB, Liu Y, Hu-Tang GR, Wang JP, Wang JH, Sun YH, Ni SB, Chen WB, Zhang XC, Jiao YN, Eichler EE, Li GH, Liu X, Gao LZ. The Chromosome-Based Rubber Tree Genome Provides New Insights into Spurge Genome Evolution…	GCA_010458925.1	3981	Dicotyledon	Streptophyta	Magnoliopsida	Malpighiales	Euphorbiaceae	3	2150	yes	18	1473.45	600	0.0161	33.88	70.81	44146	172.519	3908	152	2365	72122	35.64	172.52	11.7085	0.029961	182422	122.19	670	21	217	29781	32.52	122.19	8.2929	226568	50.33	222	3	136	6537	43.24	50.33	3.4156	41061	93.0118	0
Ceratophyllum demersum	https://genomevolution.org/CoGe/SearchResults.pl?s=56572&p=genome	Yang Y, Sun P, Lv L, Wang D, Ru D, Li Y, Ma T, Zhang L, Shen X, Meng F, Jiao B, Shan L, Liu M, Wang Q, Qin Z, Xi Z, Wang X, Davis CC, Liu J. Prickly waterlily and rigid hornwort genomes shed light on early angiosperm evolution. Nat Plants. 2020 Mar;6(3):215-222. doi: 10.1038/s41477-020-0594-6. Epub 2020 Feb 24. PMID: 32094642; PMCID: PMC8075997.	56572	4428	Monocotyledon	Streptophyta	Magnoliopsida	Ceratophyllales	Ceratophyllaceae	3	777	yes	12	703.792	12	50.8657	31.68	63.08	25323	302.286	11937	150	6236	241732	32.44	301.98	42.9071	0.035981	119114	269.42	2262	20	461	199742	31.42	269.34	38.2695	141590	28.72	203	1	122	6006	41.53	28.72	4.0811	25246	99.6959	0
Abies alba	https://treegenesdb.org/FTP/Genomes/Abal/v1.1/	Mosca E, Cruz F, Gómez-Garrido J, Bianco L, Rellstab C, Brodbeck S, Csilléry K, Fady B, Fladung M, Fussi B, Gömöry D, González-Martínez SC, Grivet D, Gut M, Hansen OK, Heer K, Kaya Z, Krutovsky KV, Kersten B, Liepelt S, Opgenoorth L, Sperisen C, Ullrich KK, Vendramin GG, Westergren M, Ziegenhagen B, Alioto T, Gugerli F, Heinze B, Höhn M, Troggio M, Neale DB. A Reference Genome Sequence for the Eu…	v1.1	45372	Gymnosperm	Streptophyta	Pinopsida	Pinales	Pinaceae	2	17360	no	12	18167.4	37192295	0.0001	38.92	NA	94205	85.5832	908	150	558	38779	42.95	85.55	0.4709	0.005185	88970	27.59	310	21	142	36013	37.03	27.3	0.1503	182189	53.95	296	1	216	6735	46.36	53.15	0.2925	47438	50.3561	3609
Fragaria vesca	https://www.rosaceae.org/species/fragaria_vesca/genome_v4.0.a2	Edger PP, VanBuren R, Colle M, Poorten TJ, Wai CM, Niederhuth CE, Alger EI, Ou S, Acharya CB, Wang J, Callow P, McKain MR, Shi J, Collier C, Xiong Z, Mower JP, Slovin JP, Hytönen T, Jiang N, Childs KL, Knapp SJ. Single-molecule sequencing and optical mapping yields an improved genome of woodland strawberry (Fragaria vesca) with chromosome-scale contiguity. Gigascience. 2018 Feb 1;7(2):1-7. doi: 1…	v4.0.a2	101012	Dicotyledon	Streptophyta	Magnoliopsida	Rosales	Rosaceae	3	240	yes	7	206.415	215024	0.0006	38.43	25.5	87803	91.6086	1043	73	722	24267	41.43	91.37	44.2658	0.425371	107558	21.35	198	55	114	3254	34.73	21.34	10.3384	195366	46.67	239	3	157	6077	46.73	46.59	22.5691	43623	49.6828	0
Apium graveolens	https://ftp.ncbi.nlm.nih.gov/genomes/all/GCA/009/905/375/GCA_009905375.1_ASM990537v1/	Song X, Sun P, Yuan J, Gong K, Li N, Meng F, Zhang Z, Li X, Hu J, Wang J, Yang Q, Jiao B, Nie F, Liu T, Chen W, Feng S, Pei Q, Yu T, Kang X, Zhao W, Cui C, Yu Y, Wu T, Shan L, Liu M, Qin Z, Lin H, Varshney RK, Li XQ, Paterson AH, Wang X. The celery genome sequence reveals sequential paleo-polyploidizations, karyotype evolution and resistance gene reduction in apiales. Plant Biotechnol J. 2021 Apr…	GCA_009905375.1	4045	Dicotyledon	Streptophyta	Magnoliopsida	Apiales	Apiaceae	3	3180	yes	11	3332.58	4852	0.0456	35.68	92.91	1660	6.3709	3838	150	2471	157191	35.92	6.36	0.1909	0.000498	6166	4.25	690	22	245	85533	33.32	4.25	0.1276	7535	1.7	226	2	131	3537	42.46	1.7	0.051	1331	80.1807	0
Nelumbo nucifera	https://ftp.ncbi.nlm.nih.gov/genomes/all/GCA/014/319/735/GCA_014319735.1_ASM1431973v1/	Shi T, Rahmani RS, Gugger PF, Wang M, Li H, Zhang Y, Li Z, Wang Q, Van de Peer Y, Marchal K, Chen J. Distinct Expression and Methylation Patterns for Genes with Different Fates following a Single Whole-Genome Duplication in Flowering Plants. Mol Biol Evol. 2020 Aug 1;37(8):2394-2413. doi: 10.1093/molbev/msaa105. PMID: 32343808; PMCID: PMC7403625.	GCA_014319735.1	4432	Dicotyledon	Streptophyta	Magnoliopsida	Proteales	Nelumbonaceae	3	929	yes	8	821.286	464	0.0128	38.98	58.5	1170	0.9682	827	63	259	57461	43.04	0.92	0.1118	0.001425	1323	0.36	273	1	5	20916	38	0.36	0.044	2493	0.38	152	3	105	3213	48.4	0.38	0.0458	657	56.1538	0
#:1 means Sanger sequencing; 2 means short-read sequencing; 3 means long-read sequencing.
$: Pri stands for genome structure extracted only from primary transcripts obtained by BITACORA software in protein-coding genes.
*: NorProteinNo. stands for normal translated protein number based on CDS sequences.
[truncated: 32 more columns]
